# Supplementary material for: Improving reliability and absolute quantification of human brain microarray data by filtering and scaling probes using RNA-Seq
Source: BMC Genomics. 2014 Feb 24;15(1):154. doi: 10.1186/1471-2164-15-154 (PMC4007560; doi:10.1186/1471-2164-15-154)
Supplement: Supplementary file 1 — Additional file 1: Code and data to reproduce analysis. This zip file contains two code documents and several supporting data files that are required, along with data from the Allen Brain Atlas data portal (http://www.brain-map.org) to reproduce nearly all figures and statistics presented in this manuscript. (ZIP 11 MB) [file 12864_2013_7016_MOESM1_ESM.zip]

Archive with 7 entries (6 files):
- Additional_File_1/
- Additional_File_1/functionsForRNAseqMicroarrayComparison.r
- Additional_File_1/microarrayLog2Intensities_ESC.csv
- Additional_File_1/pairedRNAseqSamples.csv
- Additional_File_1/RNAseqLog2TPMplus1_ESC.csv
- Additional_File_1/RNA_Seq_Microarray_Code_SingleDocument_1_27_14.doc
- Additional_File_1/~$A_Seq_Microarray_Code_SingleDocument_12_6_13.doc
