# Supplementary material for: Improving reliability and absolute quantification of human brain microarray data by filtering and scaling probes using RNA-Seq
Source: BMC Genomics. 2014 Feb 24;15(1):154. doi: 10.1186/1471-2164-15-154 (PMC4007560; doi:10.1186/1471-2164-15-154)
Supplement: Supplementary file 1 — Additional file 1: Code and data to reproduce analysis. This zip file contains two code documents and several supporting data files that are required, along with data from the Allen Brain Atlas data portal (http://www.brain-map.org) to reproduce nearly all figures and statistics presented in this manuscript. (ZIP 11 MB) [file 12864_2013_7016_MOESM1_ESM.zip › Additional_File_1/functionsForRNAseqMicroarrayComparison.r]

## This file includes all additional functions required for the comparison between RNA-Seq and microarray.  Each function is briefly described in the function, but I wanted to highlight three of the main functions up front.  (These functions are located at the end of this file.)

# summaryStatsAndPlots - This function performs many of the comparisons discussed in the paper for a given set of microarray and RNA-Seq data.  This function is run for unnormalized, normalized, and scaled data with various sets of microarray probes representing a particular gene and generates a lot of the plots and associated statistics discussed in the paper.

# normalizeByTbT - This function performs TbT normalization on RNA-Seq data.  It is a version of the R scripts generated by Robinson and Oshlack (Genome Biol., 11:R25, 2010).  Robinson and Oshlack get full credit for the TbT normalization algorithm used in our paper and their manuscript should be cited if this normalization strategy is used.  Note that it requires several R libraries to be installed, as well as internet access (to load the functions from their website).

# ComBat - This function performs ComBat normalization on (in our case) both microarray and RNA-Seq data.  These functions were directly downloaded from "www.bu.edu/jlab/wp-assets/ComBat".  Johnson et al get full credit for the ComBat normalization algorithm used in our paper and their manuscript should be cited if this normalization strategy is used (Biostatistics 8(1):118-127, 2007). Note that an updated version of this function is now available as part of the sva library.  I have included this version herein because it is the version that I used in my analysis.

# If you have any questions, please let me know: jeremym@alleninstitute.org

######################################################################################################################
######################################################################################################################
######################################################################################################################
######################################################################################################################
######################################################################################################################


findFromGroups <- function(datExpr,groupVector,fn="mean"){
# Finds the average expression level (or other function supplied by user) for samples in each group
#  and applies it to every gene in the matrix
  groups   = names(table(groupVector))
  fn       = match.fun(fn)
  datMeans = matrix(0,nrow=dim(datExpr)[2],ncol=length(groups))
  for (i in 1:length(groups)){
    datIn = datExpr[groupVector==groups[i],]
    if (is.null(dim(datIn)[1])) { datMeans[,i] = as.numeric(datIn)
    } else { datMeans[,i] = as.numeric(apply(datIn,2,fn)) }
  };	colnames(datMeans)  = groups;
  rownames(datMeans) = colnames(datExpr)
  return(datMeans)
}


scoreMDS <- function(cmd,whichBrain,toplevel) {
# This function returns the average distance between matching samples in the MDS divided by the average distance between all samples on the MDS
 d = dim(cmdEc)[1]
 distCmd = matrix(0,nrow=d,ncol=d)
 for (i in 1:d) for (j in 1:d) 
  distCmd[i,j] = (cmd[i,1]-cmd[j,1])^2 + (cmd[i,2]-cmd[j,2])^2 
 distCmd = sqrt(distCmd)
 avgDist = mean(distCmd[whichBrain==1,whichBrain==2])
 count <- total <- 0
 for (t in unique(toplevel)) {
  isT   = toplevel==t
  count = count + sum(isT&(whichBrain==1))*sum(isT&(whichBrain==2))
  total = total + sum(distCmd[isT&(whichBrain==1),isT&(whichBrain==2)])
 }
 avgInReg = total/count
 return(avgInReg/avgDist)
}


phyper2 <- function (total, group1, group2, overlap, verySig=TRUE ,lt=TRUE){
 # This function is the same is phyper, just allows for more sensible input values
  q = overlap
  m = group1
  n = total-group1
  k = group2
  prob = phyper(q, m, n, k, log.p = verySig, lower.tail=lt)
  if (verySig) return(-prob)
  return(1-prob)
}


getAnovaPvalforApply <- function(x){
# This function performs an ANOVA using aov, but only requires one input and can therefore be used with "apply"
  if (!exists("varWeights")) varWeights=NULL
  anovadat  = as.data.frame(cbind(varLabels,x))
  aov.out   = summary(aov(as.numeric(anovadat[,2])~anovadat[,1],data=anovadat,weights=varWeights))
  return(aov.out[[1]]$'Pr(>F)'[1])
}


######################################################################################################################
######################################################################################################################
######################################################################################################################
######################################################################################################################
######################################################################################################################

summaryStatsAndPlots <- function (dataA, dataR, probes, genes, gnDir,seed=100,wd=getwd()){

 ## NOTE: THE ROWNAMES FOR ARRAY MUST BE PROBES AND FOR RNA-SEQ MUST BE GENES
 ## ALSO, there cannot be missing data
	
 ## Get data in appropriate format and move to subfolder
 dataA = dataA[probes,]
 dataR = dataR[genes,]
 if(sum(is.na(dataA))>0){
  write("There is missing microarray data that is artificially being set to 1.","stats.txt",append=TRUE,sep="\n")
  dataA[is.na(dataA)] = 1
 }
 if(sum(is.na(dataR))>0){
  write("There is missing RNA-Seq data that is artificially being set to 1.","stats.txt",append=TRUE,sep="\n")
  dataR[is.na(dataR)] = 1
 }
 setwd(wd)
 if(!file.exists(gnDir))   dir.create(file.path(gnDir))
 setwd(gnDir)
 
 getAnovaPvalforApply <- function(x){   # We need a local copy of this function
  if (!exists("varWeights")) varWeights=NULL
  anovadat  = as.data.frame(cbind(varLabels,x))
  aov.out   = summary(aov(as.numeric(anovadat[,2])~anovadat[,1],data=anovadat,weights=varWeights))
  return(aov.out[[1]]$'Pr(>F)'[1])
}
 
 ##### REPLICATE SAMPLE ANALYSIS #####
 
 # SETUP
 pSamps = as.matrix(read.csv(paste(wd,"/dataFilesForAnalysis/pairedRNAseqSamples.csv",sep=""),row.names=1,header=TRUE))
 pSamps[,2:9] = substr(pSamps[,2:9],nchar(pSamps[,2:9])-6,nchar(pSamps[,2:9]))
 rSamps = colnames(dataA)
 pairs = list()
 for (i in 1:29) for (j in c(2,4,6,8)){
   kp = which(is.element(rSamps,pSamps[i,j:(j+1)]))
   if (length(kp)>=2) if(rSamps[kp][1]!=rSamps[kp][2]) pairs[[length(pairs)+1]] = rSamps[kp][1:2]
 }

 # PLOT
 pdf("ReplicatePlots.pdf",width=4,height=7)
 methods = c("Array","RNA-Seq")
 exprCor = matrix(0,nrow=length(pairs),ncol=length(methods)); colnames(exprCor) = methods
 for (i in 1:length(pairs)){
  exprCor[i,1] = cor(rank(dataA[,pairs[[i]][1]]),rank(dataA[,pairs[[i]][2]]))
  exprCor[i,2] = cor(rank(dataR[,pairs[[i]][1]]),rank(dataR[,pairs[[i]][2]]))
 }
 boxplot(exprCor,ylim=c(0.96,1), pch=19,cex=0.8)
 stripchart(as.data.frame(exprCor),vertical=TRUE,add=TRUE,pch=19,cex=0.5)  # BELOW LEFT
 abline(h=c(0.96,0.97,0.98,0.99,1),col="grey",lt="dotted")
 dev.off()
 
 # NUMERIC OUTPUT
 write("MEAN REPLICATE SAMPLE CORRELATIONS","stats.txt",sep="\n")
 write(paste("Microarray:",mean(exprCor[,1])),"stats.txt",append=TRUE,sep="\n")
 write(paste("RNA-Seq:   ",mean(exprCor[,2])),"stats.txt",append=TRUE,sep="\n")
 write(paste("P-value:   ",t.test(exprCor[,1],exprCor[,2])$p.val),"stats.txt",append=TRUE,sep="\n")
 
 
 ##### MDS FOR ALL SAMPLES IN EACH METHOD SEPARATELY #####
 
 # SETUP
 cmdRn = cmdscale(dist(t(dataR)),2);
 cmdEn = cmdscale(dist(t(dataA)),2);
 s     = sampleInfo
 cols  = as.character(s[,5])
 text  = as.character(s[,6]);
 
 # PLOT
 pdf("MDS_samples_for_each_method.pdf", width=9,height=9);  par(mfrow=c(2,2))
 plot(cmdEn,xlab="PC 1", ylab="PC 2", main="Array - By structure",col="white")
 text(cmdEn[,1],cmdEn[,2],text,col=cols)
 plot(cmdEn,xlab="PC 1", ylab="PC 2", main="Array - By brain",col="white")
 text(cmdEn[,1],cmdEn[,2],text,col=labels2colors(s[,9]))
 plot(cmdRn,xlab="PC 1", ylab="PC 2", main="RSEM - By structure",col="white")
 text(cmdRn[,1],cmdRn[,2],text,col=cols)
 plot(cmdRn,xlab="PC 1", ylab="PC 2", main="RSEM � By brain",col="white")
 text(cmdRn[,1],cmdRn[,2],text,col=labels2colors(s[,9]))
 dev.off();
 
 # NO NUMERIC OUTPUT
 
 
 ##### (MEAN) ABSOLUTE EXPRESSION LEVELS, WITHIN METHOD, BETWEEN BRAINS #####
 
 # SETUP
 whichBrain = as.integer(s[,9]);    w1 = whichBrain==1;    w2 = whichBrain==2 
 datR1avg   = t(findFromGroups(t(dataR[,w1]),as.character(sampleInfo$toplevel[w1])))
 datR2avg   = t(findFromGroups(t(dataR[,w2]),as.character(sampleInfo$toplevel[w2])))
 datE1avg   = t(findFromGroups(t(dataA[,w1]),as.character(sampleInfo$toplevel[w1])))
 datE2avg   = t(findFromGroups(t(dataA[,w2]),as.character(sampleInfo$toplevel[w2])))

 # PLOT
 pdf("meanExpression_withinMethod_betweenBrains.pdf",height=10,width=9);
 e1 = (colMeans(datE1avg));  e2 = (colMeans(datE2avg)); 
 verboseScatterplot(e1,e2,main="Array (Abs. Expr.)",xlab="Brain 1",ylab="Brain 2",pch=19)
 r1 = (colMeans(datR1avg));  r2 = (colMeans(datR2avg)); 
 verboseScatterplot(r1,r2,main="RSEM (Abs. Expr.)",xlab="Brain 1",ylab="Brain 2",pch=19)
 dev.off()

 # NUMERIC OUTPUT
 write("","stats.txt",append=TRUE,sep="\n")
 write("(MEAN) ABSOLUTE EXPRESSION LEVELS, WITHIN METHOD, BETWEEN BRAINS","stats.txt",append=TRUE,sep="\n")
 write(paste("Microarray:",cor(e1,e2,use = 'pairwise.complete.obs')),"stats.txt",append=TRUE,sep="\n")
 write(paste("RNA-Seq:   ",cor(r1,r2,use = 'pairwise.complete.obs')),"stats.txt",append=TRUE,sep="\n")
 
 
 ##### (MEAN) ABSOLUTE EXPRESSION LEVELS, BETWEEN METHODS, WITHIN BRAINS #####
 
 # PLOT
 pdf("meanExpression_betweenMethods_withinBrain.pdf",height=10,width=9);
 verboseScatterplot(r1,e1,main="Brain 1 (Abs. Expr.)",ylab="Microarray",xlab="RNA-Seq",pch=19)
 verboseScatterplot(r2,e2,main="Brain 2 (Abs. Expr.)",ylab="Microarray",xlab="RNA-Seq",pch=19)
 dev.off()

 # NUMERIC OUTPUT
 write("","stats.txt",append=TRUE,sep="\n")
 write("(MEAN) ABSOLUTE EXPRESSION LEVELS, BETWEEN METHODS, WITHIN BRAINS","stats.txt",append=TRUE,sep="\n")
 write(paste("Brain 1:",cor(e1,r1,use = 'pairwise.complete.obs')),"stats.txt",append=TRUE,sep="\n")
 write(paste("Brain 2:",cor(e2,r2,use = 'pairwise.complete.obs')),"stats.txt",append=TRUE,sep="\n")
 
 
 ##### DIFFERENTIAL EXPRESSION VALUES (LOG2 FC), WITHIN METHOD, BETWEEN BRAINS, NON-NEOCORTEX #####
 
 # SETUP
 permutationGeneSamples <- function(dat,g,s1,s2,perms=50000,omitVal=-1,log2=FALSE){
  dex = rep(NA,perms)
  for (i in 1:perms){
   ds1  = dat[s1[i],g[i]];	ds2  = dat[s2[i],g[i]]
   if(min(c(ds1,ds2))>=omitVal)  dex[i] = ds1-ds2   	 
  }; if (log2) return(log2(dex))
  return(dex)
 };
 perms = 100000;        ng = dim(datR1avg)[2];                g  = sample(1:ng,perms,replace=TRUE)
 ns = c(1,2,4,5,7,9);   s1 = sample(ns,perms,replace=TRUE);   s2 = sample(ns,perms,replace=TRUE)

 set.seed(seed)  # So results can be reproduced
 dex1R  = permutationGeneSamples(datR1avg,g,s1,s2,perms)
 dex2R  = permutationGeneSamples(datR2avg,g,s1,s2,perms)
 dex1E  = permutationGeneSamples(datE1avg,g,s1,s2,perms)
 dex2E  = permutationGeneSamples(datE2avg,g,s1,s2,perms)
 n     <- function(x) return(!(is.na(x)))
 k      = (n(dex1R))&(n(dex2R))&(n(dex1E))&(n(dex2E))

 # PLOT
 pdf("DEX_withinMethod_betweenBrains.pdf",height=10,width=9);   xy=c(-7,7);
 verboseScatterplot(dex1E[k],dex2E[k], main="Array (log2 FC, random G/S1/S2)",xlim=xy,ylim=xy,
  pch=16,cex=0.5,xlab="Brain 1",ylab="Brain 2")
 verboseScatterplot(dex1R[k],dex2R[k], main="RNA-Seq (log2 FC, random G/S1/S2)",xlim=xy,ylim=xy,
  pch=16,cex=0.5,xlab="Brain 1",ylab="Brain 2")
 dev.off()
 
 # NUMERIC OUTPUT
 write("","stats.txt",append=TRUE,sep="\n")
 write("DIFFERENTIAL EXPRESSION VALUES (LOG2 FC), WITHIN METHOD, BETWEEN BRAINS, NON-NEOCORTEX","stats.txt",append=TRUE,sep="\n")
 write(paste("Microarray:",cor(dex1E[k],dex2E[k],use = 'pairwise.complete.obs')),"stats.txt",append=TRUE,sep="\n")
 write(paste("RNA-Seq:   ",cor(dex1R[k],dex2R[k],use = 'pairwise.complete.obs')),"stats.txt",append=TRUE,sep="\n")

  
 ##### DIFFERENTIAL EXPRESSION VALUES (LOG2 FC), BETWEEN METHODS, WITHIN BRAIN, NON-NEOCORTEX #####
 
 # PLOT
 pdf("DEX_betweenMethod_withinBrains.pdf",height=10,width=9);   xy=c(-7,7);
 verboseScatterplot(dex1R[k],dex1E[k], main="Brain 1 (log2 FC, random G/S1/S2)",xlim=xy,ylim=xy,
  pch=16,cex=0.5,ylab="Microarray",xlab="RNA-Seq")
 verboseScatterplot(dex2R[k],dex2E[k], main="Brain 2 (log2 FC, random G/S1/S2)",xlim=xy,ylim=xy,
  pch=16,cex=0.5,ylab="Microarray",xlab="RNA-Seq")
 dev.off()

 # NUMERIC OUTPUT
 write("","stats.txt",append=TRUE,sep="\n")
 write("DIFFERENTIAL EXPRESSION VALUES (LOG2 FC), BETWEEN METHODS, WITHIN BRAIN, NON-NEOCORTEX","stats.txt",append=TRUE,sep="\n")
 write(paste("Brain 1:",cor(dex1E[k],dex1R[k],use = 'pairwise.complete.obs')),"stats.txt",append=TRUE,sep="\n")
 write(paste("Brain 2:",cor(dex2E[k],dex2R[k],use = 'pairwise.complete.obs')),"stats.txt",append=TRUE,sep="\n")
 
 
 ##### DIFFERENTIAL EXPRESSION VALUES (BASED ON ANOVA), BETWEEN METHODS, NON-NEOCORTEX #####
 
 # SETUP
 ctxSamp   = is.element(s$toplevel,c("TL","PL","OL","FL"))
 subs      = sort(levels(sampleInfo$subregion))
 subsNC    = unique(as.character(sampleInfo$subregion)[!ctxSamp])
 subsCtx   = unique(as.character(sampleInfo$subregion)[ctxSamp])
 is0       = (rowSums(dataA)==0)|(rowSums(dataR)==0)
 varLabels = as.character(sampleInfo$toplevel)[!ctxSamp]
 anovaPE   = apply(dataA[!is0,!ctxSamp],1,getAnovaPvalforApply)
 anovaPR   = apply(dataR[!is0,!ctxSamp],1,getAnovaPvalforApply)
 l         = length(anovaPE)

 # PLOT
 pThresh = (1:10)*2;     aOnly <- rOnly <- both <- pThresh*0;  
 for (i in 1:length(pThresh)){
   p       = 10^(-pThresh[i]);   isR      = anovaPR<p;          isA      = anovaPE<p
   both[i] = sum(isA&isR);       aOnly[i] = sum(isA&(!isR));    rOnly[i] = sum(isR&(!isA))
 }
 total = both+aOnly+rOnly;      datPlot = 100*rbind(both/total,rOnly/total,aOnly/total)
 colnames(datPlot) = pThresh;   rownames(datPlot) = c("Common","RNA-Seq","Array")
 pdf("anovaPvalueComparison_barPlots_nonNeocortex.pdf",height=7,width=9)
 barplot(datPlot,beside=FALSE,ylab="% of DEX genes",xlab="-log10(p-value)",ylim=c(0,100),col=c("#000000","#888888","#DDDDDD"))
 datPlot2 = rbind(rOnly+both,aOnly+both)
 colnames(datPlot2) = pThresh;   rownames(datPlot2) = c("RNA-Seq","Array")
 barplot(datPlot2,beside=TRUE,ylab="% genes present",xlab="-log10(p-value)",col=c("#888888","#DDDDDD"));
 for (i in 1:length(both)){ y = both[i]; x = i*3-2.3; segments(x,y,x+2.6,y,lwd=3) }
 dev.off()
 
 # NUMERIC OUTPUT
 write("","stats.txt",append=TRUE,sep="\n")
 write("DIFFERENTIAL EXPRESSION VALUES (BASED ON ANOVA), BETWEEN METHODS, NON-NEOCORTEX","stats.txt",append=TRUE,sep="\n")
 write("Threshold of p<0.05, Bonferoni corrected:","stats.txt",append=TRUE,sep="\n")
 p = 0.05/l;  isR = anovaPR<p;   isA  = anovaPE<p;
 write(paste("Microarray (# ANOVA genes):",sum(isA)),"stats.txt",append=TRUE,sep="\n")
 write(paste("RNA-Seq (# ANOVA genes):   ",sum(isR)),"stats.txt",append=TRUE,sep="\n")
 write(paste("Overlap (# ANOVA genes):   ",sum(isR&isA)),"stats.txt",append=TRUE,sep="\n")
 write(paste("Overlap significance is p =",phyper2(length(isA),sum(isA),sum(isR),sum(isR&isA))),"stats.txt",append=TRUE,sep="\n")  
 
 
 ##### DIFFERENTIAL EXPRESSION VALUES (BASED ON ANOVA), BETWEEN METHODS, NEOCORTEX #####

 # SETUP
 varLabels = as.character(sampleInfo$toplevel)[ctxSamp]
 anovaCE   = apply(dataA[!is0,ctxSamp],1,getAnovaPvalforApply)
 anovaCR   = apply(dataR[!is0,ctxSamp],1,getAnovaPvalforApply)
 l         = length(anovaCE)

 # PLOT
 pThresh = c(1:5,(3:6)*2);     aOnly <- rOnly <- both <- pThresh*0;  
 for (i in 1:length(pThresh)){
   p       = 10^(-pThresh[i]);   isR      = anovaCR<p;          isA      = anovaCE<p
   both[i] = sum(isA&isR);       aOnly[i] = sum(isA&(!isR));    rOnly[i] = sum(isR&(!isA))
 }
 total = both+aOnly+rOnly;      datPlot = 100*rbind(both/total,rOnly/total,aOnly/total)
 colnames(datPlot) = pThresh;   rownames(datPlot) = c("Common","RNA-Seq","Array")
 pdf("anovaPvalueComparison_barPlots_neocortex.pdf",height=7,width=9)
 barplot(datPlot,beside=FALSE,ylab="% of DEX genes",xlab="-log10(p-value)",ylim=c(0,100),col=c("#000000","#888888","#DDDDDD"))
 datPlot2 = rbind(rOnly+both,aOnly+both)
 colnames(datPlot2) = pThresh;   rownames(datPlot2) = c("RNA-Seq","Array")
 barplot(datPlot2,beside=TRUE,ylab="% genes present",xlab="-log10(p-value)",col=c("#888888","#DDDDDD"));
 for (i in 1:length(both)){ y = both[i]; x = i*3-2.3; segments(x,y,x+2.6,y,lwd=3) }
 dev.off()
 
 # NUMERIC OUTPUT
 write("","stats.txt",append=TRUE,sep="\n")
 write("DIFFERENTIAL EXPRESSION VALUES (BASED ON ANOVA), BETWEEN METHODS, NEOCORTEX","stats.txt",append=TRUE,sep="\n")
 write("Threshold of p<0.05, Bonferoni corrected:","stats.txt",append=TRUE,sep="\n")
 p = 0.05/l;  isR = anovaCR<p;   isA  = anovaCE<p;
 write(paste("Microarray (# ANOVA genes):",sum(isA)),"stats.txt",append=TRUE,sep="\n")
 write(paste("RNA-Seq (# ANOVA genes):   ",sum(isR)),"stats.txt",append=TRUE,sep="\n")
 write(paste("Overlap (# ANOVA genes):   ",sum(isR&isA)),"stats.txt",append=TRUE,sep="\n")
 write(paste("Overlap significance is p =",phyper2(length(isA),sum(isA),sum(isR),sum(isR&isA))),"stats.txt",append=TRUE,sep="\n")  
 
 
 ##### (MEAN) CORRELATION OF GENES ACROSS SUBREGIONS, BETWEEN BRAINS, COMPARING METHODS #####

 # SETUP
 subregion = as.character(sampleInfo$subregion)
 subExprE1 = findFromGroups(t(dataA[,w1]),subregion[w1])
 subExprE2 = findFromGroups(t(dataA[,w2]),subregion[w2])
 subExprR1 = findFromGroups(t(dataR[,w1]),subregion[w1])
 subExprR2 = findFromGroups(t(dataR[,w2]),subregion[w2])
 topExprE  = findFromGroups(t(dataA),sampleInfo$toplevel) # (for later)
 topExprR  = findFromGroups(t(dataR),sampleInfo$toplevel) # (for later)

 corrsE1R1 <- corrsE1E2 <- corrsE2R2 <- corrsR1R2 <- rep(0,dim(subExprR2)[1])
 for (i in 1:dim(subExprR2)[1]) {
  corrsE1R1[i] = as.numeric(cor(as.numeric(subExprE1[i,]),as.numeric(subExprR1[i,])))
  corrsE2R2[i] = as.numeric(cor(as.numeric(subExprE2[i,]),as.numeric(subExprR2[i,])))
  corrsE1E2[i] = as.numeric(cor(as.numeric(subExprE1[i,]),as.numeric(subExprE2[i,])))
  corrsR1R2[i] = as.numeric(cor(as.numeric(subExprR1[i,]),as.numeric(subExprR2[i,])))
 }
 kp2 = (!is.na(corrsE1R1))&(!is.na(corrsE2R2))&(!is.na(corrsE1E2))&(!is.na(corrsR1R2))

 numBins  = 20;     x = 1:numBins;   r = rowMeans
 rankExpr = r(cbind(rank(r(topExprE)),rank(r(topExprR))))
 binEnds  = as.numeric(quantile(rankExpr,(0:numBins)/numBins))
 binE1E2 <- binR1R2 <- binE1R1 <- binE2R2 <- sdE1E2 <- sdR1R2 <- sdE1R1 <- sdE2R2 <- binN <- rep(0,numBins);
 for (i in x){     binKp      = (rankExpr>=binEnds[i])&(rankExpr<=binEnds[i+1])&kp2
                   binN[i]    = sum(binKp)
                   binE1E2[i] = mean(corrsE1E2[binKp]);    binE1R1[i] = mean(corrsE1R1[binKp]);  
                   binR1R2[i] = mean(corrsR1R2[binKp]);    binE2R2[i] = mean(corrsE2R2[binKp]);  
                   sdE1E2[i]  = sd(corrsE1E2[binKp]);      sdE1R1[i]  = sd(corrsE1R1[binKp]);  
                   sdR1R2[i]  = sd(corrsR1R2[binKp]);      sdE2R2[i]  = sd(corrsE2R2[binKp]);   }
 x    = 100*x/max(x)
 xlab = "Quantile of ranked expression (percent)"; ylab = "Expression correlation across regions"

 # PLOT
 pdf("RegionAgreementVsExpression_expressionLevel.pdf",height=6,width=15); par(mfrow=c(1,2))
 xlab = "Quantile of ranked expression (percent)"; ylab = "Expression correlation across regions"
 verboseScatterplot(x,binE1E2,main="Microarray",xlab=xlab,ylab=ylab,abline=FALSE,
    type="b",col="blue",ylim=c(0,0.8),pch=19,lwd=3,cex=1,lty="dashed");
 errbar(x,binE1E2, binE1E2+sdE1E2/sqrt(binN), binE1E2-sdE1E2/sqrt(binN),add=TRUE,errbar.col="blue",col="blue")
 abline(h=c(0,.2,.4,.6,.8,1),lty="dashed",col="grey")
 points(x,binR1R2,col="green",type="b",pch=19,lwd=3,cex=1);
 errbar(x,binR1R2, binR1R2+sdR1R2/sqrt(binN), binR1R2-sdR1R2/sqrt(binN),add=TRUE,errbar.col="green",col="green")
 verboseScatterplot(x,quantile(r(topExprE),(x-2.5)/100),main="Array=blue, RSEM=green",xlab=xlab,
    ylab="log2(Expression / RPKM)",abline=FALSE,type="b",col="blue",ylim=c(0,13),pch=19,lwd=3,cex=1)
 points(x,quantile(r(topExprR),(x-2.5)/100),type="b",col="green",pch=19,lwd=3,cex=1); 
 dev.off()

 # NUMERIC OUTPUT
 write("","stats.txt",append=TRUE,sep="\n")
 write("(MEAN) CORRELATION OF GENES ACROSS SUBREGIONS, BETWEEN BRAINS, COMPARING METHODS","stats.txt",append=TRUE,sep="\n")
 write(paste("Brain 1, between methods:  ",mean(corrsE1R1[kp2])),"stats.txt",append=TRUE,sep="\n")
 write(paste("Brain 2, between methods:  ",mean(corrsE2R2[kp2])),"stats.txt",append=TRUE,sep="\n") 
 write(paste("Microarray, between brains:",mean(corrsE1E2[kp2])),"stats.txt",append=TRUE,sep="\n")
 write(paste("RNA-Seq, between brains:   ",mean(corrsR1R2[kp2])),"stats.txt",append=TRUE,sep="\n")

 setwd(wd)
 return("Done!")
}

######################################################################################################################
######################################################################################################################
######################################################################################################################
######################################################################################################################
######################################################################################################################

normalizeByTbT <- function(datInput, dexVector){
  ## Load libraries and get appropriate input data
  library(baySeq);  library(edgeR);  library(DESeq);  library(NBPSeq);  library(ROC)
  source("http://bioinf.wehi.edu.au/folders/tmm_rnaseq/functions.R")
    # R scripts provided by Robinson and Oshlack, Genome Biol., 11:R25, 2010

  data    <- datInput
  data.cl <- dexVector
  RPM     <- sweep(data, 2, 1000000/colSums(data), "*") # Convert to RPM
  groups  <- list(NDE=rep(1, length(data.cl)), DE=data.cl)

  ##  Generation of initial TMM-normalized data
  d          <- DGEList(counts=data, group=data.cl)
  d          <- calcNormFactors(d)
  norm_f_TMM <- d$samples$norm.factors
  RPM_TMM    <- sweep(RPM, 2, 1/norm_f_TMM, "*")

  ##  TbT normalization
  data <- round(RPM)
  hoge <- new("countData", data=as.matrix(data), replicates=data.cl, libsizes=colSums(data)*norm_f_TMM, groups=groups)
  hoge.NB <- getPriors.NB(hoge, samplesize=2000, estimation="QL", cl=NULL)   # THIS IS A SLOW STEP!
  out <- getLikelihoods.NB(hoge.NB, pET="BIC", cl=NULL)                      # THIS IS A VERY SLOW STEP!
  PDEG <- out@estProps[2]
  rank_bayseq <- rank(-out@posteriors[,2])
  DEGnum <- (nrow(data) * PDEG)

  data <- RPM_TMM                                         # For calculating PA value
  meanA <- log2(apply(data[,data.cl==1], 1, mean))        # For calculating PA value
  meanB <- log2(apply(data[,data.cl==2], 1, mean))        # For calculating PA value
  y_axis <- meanB - meanA                                 # For calculating PA value
  PA <- sum(y_axis[rank_bayseq < DEGnum] < 0)/DEGnum      # For calculating PA value

  obj_DEGn <- (rank_bayseq >= DEGnum)
  data <- datInput[obj_DEGn,]
  d <- DGEList(counts=data, group=data.cl)
  d <- calcNormFactors(d)
  norm_f_TbT_RAW <- 1000000/(colSums(data)*d$samples$norm.factors)
  norm_f_TbT <- d$samples$norm.factors*colSums(data)/colSums(datInput)
  RPM_TbT <- sweep(RPM, 2, 1/norm_f_TbT, "*")
  return(RPM_TbT)
}

######################################################################################################################
######################################################################################################################
######################################################################################################################
######################################################################################################################
######################################################################################################################


ComBat <- function(expression_xls, sample_info_file, type='txt', write=T, covariates='all', par.prior=T, filter=.8, skip=5, prior.plots=T){

# 'expression_xls' is the expression index file (e.g. outputted by dChip); 'sample_info_file' is a tab-delimited text file containing the colums: Array  name, sample name, Batch, and any other covariates to be included in the modeling; 'type' currently supports two data file types 'txt' for a tab-delimited text file and 'csv' for an Excel .csv file (sometimes R handles the .csv file better, so use this if you have problems with a .txt file!); 'write' if 'T' ComBat writes adjusted data to a file, and if 'F' and ComBat outputs the adjusted data matrix if 'F' (so assign it to an object! i.e. NewData <- ComBat('my expression.xls','Sample info file.txt', write=F)); 'covariates=all' will use all of the columns in your sample info file in the modeling (except array/sample name), if you only want use a some of the columns in your sample info file, specify these columns here as a vector (you must include the Batch column in this list); 'par.prior' if 'T' uses the parametric adjustments, if 'F' uses the nonparametric adjustments--if you are unsure what to use, try the parametric adjustments (they run faster) and check the plots to see if these priors are reasonable; 'filter=value' filters the genes with absent calls in > 1-value of the samples. The defaut here (as well as in dchip) is .8. Filter if you can as the EB adjustments work better after filtering. Filter must be numeric if your expression index file contains presence/absence calls (but you can set it >1 if you don't want to filter any genes) and must be 'F' if your data doesn't have presence/absence calls; 'skip' is the number of columns that contain probe names and gene information, so 'skip=5' implies the first expression values are in column 6; 'prior.plots' if true will give prior plots with black as a kernal estimate of the empirical batch effect density and red as the parametric estimate. 

	cat('Reading Sample Information File\n')
	saminfo <- read.table(sample_info_file, header=T, sep='\t',comment.char='')
	if(sum(colnames(saminfo)=="Batch")!=1){return('ERROR: Sample Information File does not have a Batch column!')}
		
	cat('Reading Expression Data File\n')
	if(type=='csv'){
		dat <- read.csv(expression_xls,header=T,comment.char='',as.is=T)
		dat <- dat[,trim.dat(dat)]
		colnames(dat)=scan(expression_xls,what='character',nlines=1,sep=',',quiet=T)[1:ncol(dat)]
		}else{
		dat <- read.table(expression_xls,header=T,comment.char='',fill=T,sep='\t', as.is=T)
		dat <- dat[,trim.dat(dat)]
		colnames(dat)=scan(expression_xls,what='character',nlines=1,sep='\t',quiet=T)[1:ncol(dat)]
		}
	if (skip>0){geneinfo <- as.matrix(dat[,1:skip]); dat <- dat[,-c(1:skip)]}else{geneinfo=NULL}
	
	if(filter){
		ngenes <- nrow(dat)
		col <- ncol(dat)/2
		present <- apply(dat, 1, filter.absent, filter)
		dat <- dat[present, -(2*(1:col))]
		if (skip>0){geneinfo <- geneinfo[present,]}
		cat('Filtered genes absent in more than',filter,'of samples. Genes remaining:',nrow(dat),'; Genes filtered:',ngenes-nrow(dat),'\n')
		}

	if(any(apply(dat,2,mode)!='numeric')){return('ERROR: Array expression columns contain non-numeric values! (Check your .xls file for non-numeric values and if this is not the problem, make a .csv file and use the type=csv option)')}
	
	tmp <- match(colnames(dat),saminfo[,1])
	if(any(is.na(tmp))){return('ERROR: Sample Information File and Data Array Names are not the same!')}
	tmp1 <- match(saminfo[,1],colnames(dat))
	saminfo <- saminfo[tmp1[!is.na(tmp1)],]		

	if(any(covariates != 'all')){saminfo <- saminfo[,c(1:2,covariates)]}
	design <- design.mat(saminfo)	

	batches <- list.batch(saminfo)
	n.batch <- length(batches)
	n.batches <- sapply(batches, length)
	n.array <- sum(n.batches)
	
	##Standardize Data across genes
	cat('Standardizing Data across genes\n')
	B.hat <- solve(t(design)%*%design)%*%t(design)%*%t(as.matrix(dat)) #Standarization Model
	grand.mean <- t(n.batches/n.array)%*%B.hat[1:n.batch,]
	var.pooled <- ((dat-t(design%*%B.hat))^2)%*%rep(1/n.array,n.array)

	stand.mean <- t(grand.mean)%*%t(rep(1,n.array))
	if(!is.null(design)){tmp <- design;tmp[,c(1:n.batch)] <- 0;stand.mean <- stand.mean+t(tmp%*%B.hat)}	
	s.data <- (dat-stand.mean)/(sqrt(var.pooled)%*%t(rep(1,n.array)))

	##Get regression batch effect parameters
	cat("Fitting L/S model and finding priors\n")
	batch.design <- design[,1:n.batch]
	gamma.hat <- solve(t(batch.design)%*%batch.design)%*%t(batch.design)%*%t(as.matrix(s.data))
	delta.hat <- NULL
	for (i in batches){
		delta.hat <- rbind(delta.hat,apply(s.data[,i], 1, var))
		}

	##Find Priors
	gamma.bar <- apply(gamma.hat, 1, mean)
	t2 <- apply(gamma.hat, 1, var)
	a.prior <- apply(delta.hat, 1, aprior)
	b.prior <- apply(delta.hat, 1, bprior)

	
	##Plot empirical and parametric priors

	if (prior.plots){
		par(mfrow=c(2,2))
		tmp <- density(gamma.hat[1,])
		plot(tmp,  type='l', main="Density Plot")
		xx <- seq(min(tmp$x), max(tmp$x), length=100)
		lines(xx,dnorm(xx,gamma.bar[1],sqrt(t2[1])), col=2)
		qqnorm(gamma.hat[1,])	
		qqline(gamma.hat[1,], col=2)	
	
		tmp <- density(delta.hat[1,])
		invgam <- 1/rgamma(ncol(delta.hat),a.prior[1],b.prior[1])
		tmp1 <- density(invgam)
		plot(tmp,  typ='l', main="Density Plot", ylim=c(0,max(tmp$y,tmp1$y)))
		lines(tmp1, col=2)
		qqplot(delta.hat[1,], invgam, xlab="Sample Quantiles", ylab='Theoretical Quantiles')	
		lines(c(0,max(invgam)),c(0,max(invgam)),col=2)	
		title('Q-Q Plot')
	}
	
	##Find EB batch adjustments

	gamma.star <- delta.star <- NULL
	if(par.prior){
		cat("Finding parametric adjustments\n")
		for (i in 1:n.batch){
			temp <- it.sol(s.data[,batches[[i]]],gamma.hat[i,],delta.hat[i,],gamma.bar[i],t2[i],a.prior[i],b.prior[i])
			gamma.star <- rbind(gamma.star,temp[1,])
			delta.star <- rbind(delta.star,temp[2,])
			}
	}else{
		cat("Finding nonparametric adjustments\n")
		for (i in 1:n.batch){
			temp <- int.eprior(as.matrix(s.data[,batches[[i]]]),gamma.hat[i,],delta.hat[i,])
			gamma.star <- rbind(gamma.star,temp[1,])
			delta.star <- rbind(delta.star,temp[2,])
			}
		}


	### Normalize the Data ###
	cat("Adjusting the Data\n")

	bayesdata <- s.data
	j <- 1
	for (i in batches){
		bayesdata[,i] <- (bayesdata[,i]-t(batch.design[i,]%*%gamma.star))/(sqrt(delta.star[j,])%*%t(rep(1,n.batches[j])))
		j <- j+1
		}

	bayesdata <- (bayesdata*(sqrt(var.pooled)%*%t(rep(1,n.array))))+stand.mean
	#if(skip>0){bayesdata <- cbind(geneinfo,bayesdata)}
	

	if(write){
		output_file <- paste('Adjusted',expression_xls,'.xls',sep='_')
		cat(c(colnames(geneinfo),colnames(dat),'\n'),file=output_file,sep='\t')
		suppressWarnings(write.table(cbind(geneinfo,formatC(as.matrix(bayesdata), format = "f")), file=output_file, sep="\t", quote=F,row.names=F,col.names=F,append=T))
		cat("Adjusted data saved in file:",output_file,"\n")
		}else{return(bayesdata)}
	}

# filters data based on presence/absence call
filter.absent <- function(x,pct){
	present <- T
	col <- length(x)/2
	pct.absent <- (sum(x[2*(1:col)]=="A") + sum(x[2*(1:col)]=="M"))/col
	if(pct.absent > pct){present <- F}
	present
	}

# Next two functions make the design matrix (X) from the sample info file 
build.design <- function(vec, des=NULL, start=2){
	tmp <- matrix(0,length(vec),nlevels(vec)-start+1)
	for (i in 1:ncol(tmp)){tmp[,i] <- vec==levels(vec)[i+start-1]}
	cbind(des,tmp)
	}

design.mat <- function(saminfo){
	tmp <- which(colnames(saminfo) == 'Batch')
	tmp1 <- as.factor(saminfo[,tmp])
	cat("Found",nlevels(tmp1),'batches\n')
	design <- build.design(tmp1,start=1)
	ncov <- ncol(as.matrix(saminfo[,-c(1:2,tmp)]))
	cat("Found",ncov,'covariate(s)\n')
	if(ncov>0){
		for (j in 1:ncov){
			tmp1 <- as.factor(as.matrix(saminfo[,-c(1:2,tmp)])[,j])
			design <- build.design(tmp1,des=design)
			}
		}
	design
	}

# Makes a list with elements pointing to which array belongs to which batch
list.batch <- function(saminfo){
	tmp1 <- as.factor(saminfo[,which(colnames(saminfo) == 'Batch')])
	batches <- NULL
	for (i in 1:nlevels(tmp1)){batches <- append(batches, list((1:length(tmp1))[tmp1==levels(tmp1)[i]]))}
	batches
	}

# Trims the data of extra columns, note your array names cannot be named 'X' or start with 'X.'
trim.dat <- function(dat){
	tmp <- strsplit(colnames(dat),'\\.')
	tr <- NULL
	for (i in 1:length(tmp)){tr <- c(tr,tmp[[i]][1]!='X')}
	tr
	}

# Following four find empirical hyper-prior values
aprior <- function(gamma.hat){m=mean(gamma.hat); s2=var(gamma.hat); (2*s2+m^2)/s2}
bprior <- function(gamma.hat){m=mean(gamma.hat); s2=var(gamma.hat); (m*s2+m^3)/s2}
postmean <- function(g.hat,g.bar,n,d.star,t2){(n*t2*g.hat+d.star*g.bar)/(n*t2+d.star)}
postvar <- function(sum2,n,a,b){(.5*sum2+b)/(n/2+a-1)}


# Pass in entire data set, the design matrix for the entire data, the batch means, the batch variances, priors (m, t2, a, b), columns of the data  matrix for the batch. Uses the EM to find the parametric batch adjustments

it.sol  <- function(sdat,g.hat,d.hat,g.bar,t2,a,b,conv=.0001){
	n <- ncol(sdat)
	g.old <- g.hat
	d.old <- d.hat
	change <- 1
	count <- 0
	while(change>conv){
		g.new <- postmean(g.hat,g.bar,n,d.old,t2)
		sum2 <- apply((sdat-g.new%*%t(rep(1,n)))^2, 1, sum)
		d.new <- postvar(sum2,n,a,b)
		change <- max(abs(g.new-g.old)/g.old,abs(d.new-d.old)/d.old)
		g.old <- g.new
		d.old <- d.new
		count <- count+1
		}
	#cat("This batch took", count, "iterations until convergence\n")
	adjust <- rbind(g.new, d.new)
	rownames(adjust) <- c("g.star","d.star")
	adjust
	}

#likelihood function used below
L <- function(x,g.hat,d.hat){prod(dnorm(x,g.hat,sqrt(d.hat)))}

# Monte Carlo integration function to find the nonparametric adjustments
int.eprior <- function(sdat,g.hat,d.hat){
	g.star <- d.star <- NULL
	r <- nrow(sdat)
	for(i in 1:r){
		g <- g.hat[-i]
		d <- d.hat[-i]		
		x <- sdat[i,]
		n <- length(x)
		j <- numeric(n)+1
		dat <- matrix(x,length(g),n,byrow=T)
		resid2 <- (dat-g)^2
		sum2 <- resid2%*%j
		LH <- 1/(2*pi*d)^(n/2)*exp(-sum2/(2*d))
		g.star <- c(g.star,sum(g*LH)/sum(LH))
		d.star <- c(d.star,sum(d*LH)/sum(LH))
		#if(i%%1000==0){cat(i,'\n')}
		}
	adjust <- rbind(g.star,d.star)
	rownames(adjust) <- c("g.star","d.star")
	adjust	
	} 
