# Supplementary material for: Improving reliability and absolute quantification of human brain microarray data by filtering and scaling probes using RNA-Seq
Source: BMC Genomics. 2014 Feb 24;15(1):154. doi: 10.1186/1471-2164-15-154 (PMC4007560; doi:10.1186/1471-2164-15-154)
Supplement: Supplementary file 1 — Additional file 1: Code and data to reproduce analysis. This zip file contains two code documents and several supporting data files that are required, along with data from the Allen Brain Atlas data portal (http://www.brain-map.org) to reproduce nearly all figures and statistics presented in this manuscript. (ZIP 11 MB) [file 12864_2013_7016_MOESM1_ESM.zip › Additional_File_1/microarrayLog2Intensities_ESC.csv]

	NA.CNH1p45Undiff2.285-36	NA.ST86Day0.285-38
CUST_662_PI416408490	4.475587182	2.582317428
CUST_11653_PI416261804	9.143921179	9.065069353
CUST_14239_PI416261804	7.991959487	7.899596664
A_23_P12603	10.65142634	10.21523054
A_24_P371628	2.790794347	2.593961498
A_23_P28246	1.899329308	2.503955283
CUST_10776_PI416261804	1.901393007	2.525915986
A_32_P127368	6.108370409	5.566073262
CUST_12271_PI416261804	8.826906464	8.564898618
A_23_P250813	10.86423055	10.67341514
A_23_P122650	15.28656422	15.17313816
A_23_P98275	9.455558978	9.661222829
CUST_16543_PI416261804	4.312977246	5.203885643
CUST_1604_PI416261804	1.945908487	2.604279701
A_32_P26895	11.04411004	10.82175372
A_24_P238855	5.340288472	5.724679652
A_32_P133290	5.858353926	3.209335135
A_23_P13657	7.888085401	8.286704696
CUST_10469_PI416261804	8.362332846	8.448264942
A_32_P121140	1.9634063	2.5830193
A_32_P111524	3.069443725	2.784729768
A_23_P333228	5.950677872	5.796733866
CUST_371_PI416261804	2.075217425	2.724106892
A_32_P203528	7.147394164	5.519498867
CUST_431_PI416408490	4.997025078	4.420663409
CUST_1331_PI416261804	10.16119979	10.05452939
A_24_P32203	4.993710343	4.710329481
CUST_369_PI417507815	9.836142282	10.67851
CUST_16920_PI416261804	8.825962041	9.344204796
A_23_P77174	7.29775966	7.783556886
A_24_P931889	1.95718103	2.596030914
CUST_979_PI416573500	1.948651017	2.616472538
A_32_P378821	2.158611971	2.838479258
A_24_P206776	9.420012491	8.159848743
A_32_P48615	8.054216622	7.269551141
A_23_P64919	1.934166817	2.59751733
CUST_8033_PI416261804	5.228584592	6.28684948
A_32_P131608	3.10026444	4.440658945
A_23_P70249	10.12455824	9.976923886
CUST_8252_PI416261804	2.071426272	2.789308962
CUST_6730_PI416261804	1.956230533	2.617587714
CUST_12452_PI416261804	1.914077148	2.582096243
A_24_P201973	4.85423227	3.715961985
A_24_P937468	1.892758622	2.587741401
A_23_P84344	11.25849536	10.78288527
CUST_157_PI416573500	1.894934762	2.565851254
A_24_P481601	5.395917913	2.780989065
A_32_P19893	1.871618992	2.546635616
CUST_468_PI417557136	10.13435644	11.46918071
CUST_12522_PI416261804	5.72934027	7.001483811
CUST_12709_PI416261804	1.854421777	2.536654529
A_24_P256570	5.700333693	5.729550071
CUST_12149_PI416261804	1.843408747	2.527434676
CUST_854_PI416261804	3.587204125	2.666110944
A_24_P325015	10.88109852	10.64020838
A_32_P49211	5.401690502	5.42292233
CUST_16913_PI416261804	8.986116035	8.918707354
CUST_7361_PI416261804	11.68067299	10.68884699
A_23_P317184	8.646931372	8.879166828
A_23_P45475	12.09095357	12.69790021
A_23_P307940	10.23280411	10.27596548
A_23_P130865	9.506958421	9.959093501
CUST_1261_PI416261804	1.768011413	2.525272064
A_24_P264832	11.57537033	10.56401554
A_24_P515815	1.872914568	2.620322335
A_24_P357914	2.217216978	5.577954088
A_24_P69274	7.398076925	7.7317899
A_32_P133780	2.964375825	2.605805073
A_23_P117928	11.94978066	12.05836619
A_24_P16606	1.805603184	2.623202199
CUST_13473_PI416261804	1.734226527	2.518708547
CUST_10392_PI416261804	2.027331741	2.811315585
CUST_5111_PI416261804	6.766195408	6.89105355
A_23_P57277	1.735317027	2.529220451
A_24_P331918	4.643839477	6.105933076
A_23_P326080	1.718537344	2.558252163
A_24_P124647	1.942571438	2.816470739
A_24_P72479	13.21464086	13.31227583
A_23_P130064	13.42678586	13.70309673
A_24_P124831	7.210720622	7.480463193
A_24_P525877	1.685653652	2.546351916
A_23_P26107	10.8765687	10.94121772
CUST_3868_PI416261804	4.463158895	4.601168775
A_32_P210252	14.52157731	14.42525054
A_24_P102389	8.687339217	8.931111155
CUST_6282_PI416261804	6.18546788	6.299174388
A_23_P114084	1.79164244	3.475149196
A_23_P28815	1.689640627	2.555131286
A_23_P113682	9.070762005	9.713877554
A_24_P262221	10.0520881	9.739722958
A_23_P304511	8.806960344	7.461873967
CUST_1020_PI416261804	4.600816099	3.314261115
A_24_P925342	4.85076448	3.885190718
A_24_P929807	7.185573345	4.437761849
A_24_P281844	5.193815378	4.754972529
CUST_12310_PI416261804	1.667913076	2.618391683
A_23_P116523	1.670995847	2.619063098
CUST_32_PI416408490	5.945975486	5.954133222
A_23_P104109	9.430230918	9.954115893
CUST_8647_PI416261804	2.416810342	3.652047271
CUST_14853_PI416261804	1.656551826	2.667950762
CUST_8860_PI416261804	9.638756505	9.113159462
A_23_P17103	4.616369422	3.155717848
A_24_P255005	4.414718981	2.854828132
A_23_P23303	10.37100556	10.59285164
CUST_1035_PI417557136	1.694912974	2.711113697
A_24_P77826	2.671169522	2.735240611
A_23_P434919	8.446684682	9.528893685
A_23_P107903	10.72139238	8.196587488
A_23_P162668	7.306592129	7.937125075
A_23_P42080	9.813620777	9.825333031
CUST_302_PI416573500	1.681421761	2.782106612
A_32_P214860	5.995339434	3.137443791
CUST_7142_PI416261804	5.396747405	5.061513852
A_23_P162702	9.284388263	8.645777242
A_32_P1869	1.690909514	2.792202911
CUST_363_PI417507815	1.68890792	2.831134572
A_23_P141863	8.989708029	8.734474891
A_24_P157606	1.701674788	2.852029312
A_23_P215505	6.181350209	6.057175537
A_24_P938357	1.703777633	2.821032308
CUST_3130_PI416261804	5.895679104	6.366865342
A_23_P205913	7.255807108	7.117147192
A_23_P92453	1.722035472	2.875501612
A_24_P36285	6.94396114	6.429302431
CUST_16275_PI416261804	8.126320533	8.279595025
CUST_5625_PI416261804	1.746417841	2.880204177
CUST_10853_PI416261804	5.124389629	3.449303573
A_24_P202581	6.135292482	6.561838372
A_23_P155441	10.89758217	11.01444193
A_24_P210399	10.90462559	11.06677973
CUST_1912_PI416261804	1.7387268	2.97552556
A_32_P62754	1.756065996	2.971192565
A_23_P12128	4.558324647	3.078989997
A_24_P677608	3.827761447	3.219316024
A_32_P98732	2.82556191	3.278403375
A_23_P152356	9.092347345	9.265379887
CUST_936_PI416573500	2.866422604	3.267539547
A_23_P338578	1.756639796	3.020240148
CUST_9895_PI416261804	8.899498899	8.628149543
A_23_P250231	1.936760129	3.336921256
A_23_P357248	3.399190927	3.325667034
A_24_P398790	5.772753607	4.605473404
CUST_299_PI417557136	5.572748574	6.399823994
CUST_128_PI417557136	1.75519364	3.032788718
A_32_P27046	8.613507436	9.301541357
A_23_P44794	9.505621665	8.982179612
A_23_P103703	1.816200958	3.060050612
CUST_689_PI416573500	1.767423747	3.055046146
A_23_P76291	8.102706327	7.876615526
A_23_P360744	4.555501995	5.727373125
A_23_P18559	3.798959429	5.436761788
A_24_P129107	9.876942351	8.838605291
A_23_P41066	10.62120147	10.76139919
A_24_P62237	10.10116469	10.39560756
A_23_P426809	7.839917146	7.426831013
CUST_236_PI416261804	9.130352096	9.140064143
CUST_8929_PI416261804	5.900657622	4.357302639
A_23_P388061	1.887335416	3.839985953
A_24_P194017	10.60202608	10.52230522
CUST_5944_PI416261804	1.921357652	2.573254007
A_23_P208238	9.056607685	8.344771914
A_23_P207399	12.07853707	12.0535387
CUST_9796_PI416261804	4.39195382	5.298563806
A_23_P120243	1.93799752	2.547352594
A_24_P328657	3.063684518	4.348784769
A_23_P202034	1.959458806	2.590786344
A_24_P58177	6.018406855	5.468254959
CUST_3463_PI416261804	6.189551733	8.754276221
A_24_P920398	1.974783235	2.593342272
CUST_5332_PI416261804	1.958581477	2.611399952
CUST_8180_PI416261804	1.994179426	2.685344243
CUST_6790_PI416261804	1.974788507	2.594391621
A_32_P179089	8.406479204	8.188081268
CUST_703_PI417557136	5.454275573	2.589940334
A_23_P83328	5.449761281	6.130362512
A_32_P146786	8.602009227	6.890305879
A_24_P297078	9.263900359	9.450163765
A_24_P414332	8.533588274	8.289759823
A_24_P926670	2.746749022	2.638074402
CUST_7589_PI416261804	1.963630232	2.603266682
A_23_P71379	4.171132048	2.690222616
A_23_P48747	8.840925267	10.23772275
CUST_210_PI416379584	1.961680111	2.600458017
CUST_2111_PI416261804	5.944712373	6.571608784
A_32_P44139	5.705653259	8.062456129
CUST_3672_PI416261804	11.77930675	11.70765607
A_24_P496034	1.944810114	2.617856702
CUST_6316_PI416261804	7.607590825	8.276915474
A_23_P433588	8.349888035	8.329510329
A_24_P342410	2.206014789	3.264047033
A_23_P68006	2.493776699	2.745992364
A_24_P128200	2.16600272	2.851226236
A_23_P70328	10.19260193	9.60217981
A_23_P83453	12.62324918	12.31382766
A_23_P66100	3.87638805	4.20054972
A_23_P3083	2.919620468	2.551516482
A_24_P933647	1.902540134	2.565592671
A_23_P254978	10.15472124	9.836350996
CUST_3_PI417557136	1.978094293	2.697552508
CUST_16930_PI416261804	1.870160239	2.549756875
A_23_P13978	5.713616055	5.288079054
A_32_P64418	6.737107968	6.076434302
A_24_P302406	8.75255513	8.696968898
A_24_P361457	5.296273749	2.894098022
CUST_163_PI417507815	14.7852006	13.63593975
CUST_783_PI416261804	7.265116641	6.888969662
CUST_7290_PI416261804	9.041068734	8.813249262
A_23_P15995	2.411627155	2.625571014
A_24_P754999	6.38009497	6.875274196
A_23_P47292	1.811103111	2.535330299
A_23_P138049	4.642254119	3.769810328
A_23_P12079	5.557357903	4.862026837
A_23_P149847	14.25222285	14.081558
A_32_P444104	1.799629644	2.554678951
CUST_10225_PI416261804	1.793823555	2.523158171
A_32_P889903	2.501306167	2.901498604
A_23_P68072	12.36537171	11.25545578
CUST_2690_PI416261804	1.752677249	2.510044845
A_23_P110445	8.566999695	7.662818399
A_23_P137865	10.85183864	10.99306238
A_24_P252996	2.109153424	2.883177297
CUST_1267_PI416573500	1.745104692	2.541441124
CUST_1790_PI417557136	2.073335161	2.840776864
A_23_P257057	5.909668714	7.832176201
A_32_P223173	1.768607526	2.59228566
A_24_P187651	8.282834787	8.543287275
CUST_6269_PI416261804	1.728380183	2.877687842
A_23_P129144	2.403475095	2.574699614
CUST_8939_PI416261804	1.713366754	2.518163784
A_32_P78121	3.325580501	3.913560615
A_32_P228521	1.708376623	2.618943468
CUST_932_PI416379584	1.689412989	2.563021614
A_23_P417853	3.821973585	2.697864932
CUST_506_PI416261804	2.231414591	2.577457951
A_23_P330895	8.375988885	8.00119215
A_24_P322847	11.40727325	11.83424996
A_24_P766205	14.76109349	14.63767767
A_24_P180151	4.930746167	5.236465407
A_23_P201478	4.252136028	4.36374905
CUST_12641_PI416261804	2.451134769	2.590708422
CUST_898_PI416573500	1.664580375	2.584192315
A_23_P364504	7.557715094	3.746153254
A_23_P404494	1.896851229	3.613792125
A_32_P21384	16.16078218	15.75028892
A_24_P748389	4.051467337	5.145599809
A_23_P75239	1.683976936	5.27382432
A_24_P373096	1.692383706	2.636834832
A_24_P928949	1.665083631	2.651186364
CUST_4871_PI416261804	8.249693683	8.016940544
A_24_P62367	6.453089088	5.694168681
A_23_P213069	11.18753838	11.48204857
A_23_P67299	9.42680493	8.698812558
A_23_P17870	13.74498528	14.04210096
A_24_P238868	9.437910545	9.333840732
A_32_P182683	1.683353543	2.811752603
A_24_P607645	1.670423315	2.680759942
CUST_13184_PI416261804	11.5230683	11.53662298
A_32_P37943	7.810767971	7.532665719
A_24_P280903	11.86037912	11.28144908
A_23_P258769	11.55443231	11.60418016
A_32_P202472	1.890927895	2.958354905
A_23_P97465	1.680499489	2.769364666
A_23_P102731	10.04018595	10.08942793
CUST_566_PI417507815	1.70156628	2.932951488
A_24_P58529	15.02045371	15.38313441
CUST_285_PI417507815	14.98265655	14.52473293
CUST_1226_PI417557136	1.772416695	2.904452557
A_23_P47967	6.015765093	3.055613596
A_23_P25873	12.31552196	11.96486772
A_24_P532478	3.396893383	2.830435974
A_23_P128613	9.611025808	10.81099592
CUST_220_PI416261804	1.704764457	2.860633045
CUST_13053_PI416261804	11.77495759	11.66833545
A_23_P97584	12.56037457	12.52102658
A_32_P163594	3.928817933	2.968638155
CUST_10424_PI416261804	5.84686349	5.400969396
CUST_2058_PI417557136	2.010286464	3.162837315
A_23_P42306	9.500668078	7.67124494
A_24_P339436	7.457988186	7.989647869
CUST_1737_PI416261804	1.728287661	2.898202805
CUST_7214_PI416261804	1.954835123	3.245353909
CUST_978_PI416261804	9.01045863	8.706180923
CUST_1754_PI417557136	4.99950974	4.034998735
A_24_P250765	4.562303702	3.221385432
A_32_P47497	7.669847476	8.352557998
CUST_3785_PI416261804	5.122087432	3.264502487
CUST_4539_PI416261804	1.758121858	3.137675023
CUST_4684_PI416261804	1.763431967	2.974653471
CUST_266_PI417507815	3.876720542	3.297800258
A_24_P811014	7.655039538	8.25240763
CUST_16353_PI416261804	6.417462228	7.044320936
CUST_158_PI416379584	1.826924598	3.090665721
A_23_P311192	5.330716291	7.03303181
A_24_P120970	8.41045337	8.691695955
A_23_P434289	6.637672062	6.528064883
A_23_P158481	1.763103602	3.035234581
A_24_P925241	5.785675981	6.336302684
A_23_P207245	5.114514696	3.387295647
A_32_P60343	9.404559225	8.811871474
CUST_15911_PI416261804	1.76289845	3.063423485
A_24_P337575	6.14390909	6.590017571
A_32_P86118	9.808722079	9.185970635
CUST_1575_PI417557136	4.102292444	3.265407954
CUST_1137_PI416261804	1.752389547	3.052999553
CUST_7979_PI416261804	6.532110843	6.069926199
A_23_P109304	7.89325979	7.570091487
CUST_7694_PI416261804	12.81194062	13.08843854
A_24_P925010	1.878440329	3.015974338
CUST_473_PI416379584	1.814024975	2.436470515
A_23_P92583	8.515817216	8.776208632
A_24_P276888	9.750235719	9.951053042
A_24_P21507	2.151032462	2.801359102
CUST_11587_PI416261804	11.86810261	10.31877467
A_23_P304386	11.69941111	11.48781128
A_23_P8716	2.156465564	2.781563312
A_24_P265383	1.932571625	2.607197675
A_24_P182254	1.922136404	2.5442883
A_23_P152727	10.87282846	10.78783293
CUST_15360_PI416261804	1.925253723	2.578683835
A_24_P307075	12.12406381	11.52371109
A_24_P153926	7.620911559	7.706082095
A_23_P26173	11.46410634	11.88306448
A_24_P322444	14.02729976	13.98697464
CUST_791_PI416261804	8.006606015	7.795313677
CUST_989_PI417557136	2.016434406	3.756770131
A_23_P163408	7.221629902	6.129752067
A_23_P19556	1.997380791	2.662254969
A_24_P268015	9.931196619	9.951362318
CUST_13416_PI416261804	5.076723923	2.689462041
A_24_P105771	11.2356344	11.58105887
A_23_P16166	8.924878234	8.821896973
A_24_P310630	10.50177618	9.627812623
A_24_P358138	6.354194259	6.793733153
A_32_P84728	9.190433283	6.557717013
CUST_884_PI416379584	1.982771461	2.665760962
A_32_P117464	8.631470038	9.441004092
CUST_10767_PI416261804	1.956779961	2.589542053
CUST_987_PI416573500	9.944737706	9.966758487
A_23_P409168	8.802487122	8.500407588
CUST_1266_PI417557136	1.948099302	2.602736007
A_23_P169003	6.892264156	7.2527152
CUST_8382_PI416261804	4.406246839	4.025586742
A_23_P55448	1.944410047	2.600429579
CUST_346_PI416261804	1.954737006	2.612408573
A_23_P31765	10.71864954	11.21070278
CUST_11388_PI416261804	7.543239782	8.027167935
A_23_P217609	17.22654669	16.76154235
CUST_11295_PI416261804	2.099343312	2.864931771
CUST_14259_PI416261804	3.533872489	2.633999097
CUST_52_PI416379584	1.897840291	2.555384144
A_23_P213706	1.918147296	2.576814236
A_32_P148726	5.418554347	3.712693296
A_23_P139486	14.44721981	14.5932617
A_23_P209879	10.71759345	10.70497491
A_23_P151653	10.85910871	10.87491913
A_24_P923271	2.247779464	2.541457218
CUST_14380_PI416261804	1.853209074	2.57237167
A_32_P6408	8.548913648	9.028015328
A_23_P328069	6.543379981	5.918977102
CUST_249_PI416408490	5.499375807	4.788859453
A_24_P79054	7.911053898	8.057805799
A_24_P289447	9.153229027	8.987002247
A_23_P171255	10.03368136	10.00911674
A_24_P416656	12.44906768	12.8014842
A_24_P876862	9.857619146	9.974509633
A_24_P151121	3.047124403	4.253763086
A_24_P873757	3.303640749	2.676250515
CUST_815_PI416261804	4.717776143	4.140845408
A_23_P107565	1.900408885	2.656446798
A_24_P570378	1.79935433	2.528285033
A_24_P13572	5.964357388	6.165566486
CUST_16074_PI416261804	5.187200597	5.49797012
A_23_P49192	7.382241979	7.418616889
A_23_P129382	1.823522198	2.666473846
A_23_P155316	11.6437489	11.99588065
A_24_P235988	1.739541664	2.514632669
CUST_1413_PI417557136	7.892404865	8.694415363
CUST_12434_PI416261804	1.92741511	4.021231285
CUST_15843_PI416261804	8.115359682	9.09239161
A_23_P35399	12.36974368	12.67957896
A_24_P67350	1.699988796	2.544127253
A_32_P29442	6.659456638	5.067438379
A_32_P42367	7.517070312	6.805103511
CUST_7023_PI416261804	1.719473803	2.526627588
A_23_P326303	3.626872223	2.662088324
A_24_P485105	4.601028871	2.527477396
A_23_P257649	11.11068787	11.47171097
A_23_P45185	2.055741377	2.892521671
CUST_838_PI416261804	1.731685832	2.595316185
CUST_2012_PI416261804	7.784298594	8.869709762
A_24_P829107	3.340174351	3.038196791
A_23_P379200	2.663029396	2.711018595
A_23_P71989	7.27990259	7.570125516
A_23_P435477	5.01714178	2.544018763
A_23_P216068	9.548128469	8.907923993
A_23_P122485	2.367408615	2.60225191
A_24_P316296	1.857459436	2.560081726
A_23_P29897	5.352264242	5.098612295
A_23_P397285	5.679690571	7.951410866
A_24_P224538	7.81599816	8.228639353
A_23_P140170	11.40443779	11.31645867
A_24_P237927	4.5685662	4.971986395
A_24_P920139	1.671278553	2.616971371
A_24_P924462	5.549403235	2.615188161
CUST_10772_PI416261804	10.82917118	10.44707935
CUST_961_PI416261804	2.285342727	2.609273869
A_23_P54878	1.711002859	2.723621574
A_23_P42969	2.242907966	2.650882447
A_24_P98047	5.950824078	6.438205127
CUST_6887_PI416261804	3.907472703	2.964234733
A_24_P510896	1.698137484	4.352981399
A_23_P380318	5.445439495	2.693691546
A_24_P357847	1.810375282	2.844074249
A_24_P326660	8.371145181	9.941806968
CUST_241_PI416261804	9.811095965	10.0362762
CUST_9390_PI416261804	1.694667035	2.735164751
A_23_P5568	9.010572955	8.496596951
A_24_P172685	9.42467918	8.968034089
A_23_P65442	7.238081782	6.79997965
CUST_16982_PI416261804	8.781426551	8.375334628
A_24_P291973	11.6166004	12.14211254
A_23_P254944	10.299251	10.52160464
A_32_P151594	12.67195057	12.58625848
A_24_P659350	1.709631606	2.822960191
CUST_8911_PI416261804	4.012848257	3.483806498
A_32_P91902	9.439778898	9.143443416
A_23_P127789	7.903368612	7.28732622
A_32_P79178	4.173630026	4.113729297
A_23_P429689	8.901389198	8.234379388
A_23_P25253	11.81991333	11.51804261
A_24_P106297	8.258557626	8.065897194
A_24_P941847	1.746626023	2.888347775
CUST_16648_PI416261804	4.763619479	2.980733958
A_24_P306964	11.63025769	10.93309071
A_24_P40594	8.16962527	7.389632617
CUST_892_PI417557136	3.883644929	3.008253598
A_23_P133648	5.929738626	5.167775564
A_24_P780789	1.894967012	3.13067361
A_23_P212400	7.894354795	8.33053667
A_23_P142560	5.457414378	6.063618419
CUST_11249_PI416261804	1.750838128	3.001148713
A_23_P29638	8.496028209	7.937434706
CUST_637_PI416408490	4.126487952	3.814377003
A_32_P58999	10.41790616	10.43420517
A_32_P127078	4.258694856	4.868429154
A_32_P115421	1.761915761	3.076606491
A_23_P377982	5.423450385	5.434281172
A_23_P368805	1.775126923	3.000401319
CUST_886_PI417557136	1.764791042	3.043378016
A_23_P26965	1.874576215	3.040640316
A_23_P111126	7.461428242	7.470575922
A_24_P332837	9.186076539	9.925668801
A_32_P50	3.693405724	3.551951819
CUST_9617_PI416261804	8.657424711	8.638996176
CUST_7894_PI416261804	1.766126413	3.030410999
A_32_P158892	4.959823418	3.264498724
A_23_P395460	11.43937631	12.04428217
CUST_5766_PI416261804	8.782107003	9.046884648
A_24_P306585	9.807016152	9.497368636
CUST_1250_PI416379584	1.758339966	3.021838544
CUST_6413_PI416261804	2.119015618	3.116562766
A_32_P179523	6.036420299	6.814826694
CUST_251_PI416408490	2.045868161	2.686492833
A_32_P143124	1.81639357	2.435555603
A_23_P36050	1.848925003	2.471272113
CUST_686_PI416379584	8.330655946	8.522350221
A_24_P134765	2.437599459	2.529233335
A_24_P141332	10.82664395	10.43814611
CUST_6304_PI416261804	1.905246539	2.523421769
A_23_P83244	1.924272754	2.635243996
CUST_9368_PI416261804	8.983855005	9.378787567
A_24_P339059	3.165666281	2.532987008
A_24_P944810	1.955087097	2.599546086
A_23_P156953	10.99824056	10.71634206
CUST_217_PI416573500	1.963792084	2.653326643
CUST_1548_PI417557136	1.950584927	2.663107462
A_24_P41540	4.932649008	3.70807333
CUST_2443_PI416261804	5.3444485	5.536574617
A_32_P171200	4.809726586	3.583401805
CUST_8498_PI416261804	5.409819994	2.605820479
A_24_P417267	2.602102686	2.69094022
A_23_P400081	6.868166333	5.477804879
A_24_P312578	2.819950943	2.657407782
A_23_P50456	12.73797358	12.36966775
CUST_2125_PI416261804	3.39151488	2.813836204
A_23_P147070	6.552323603	4.542290969
A_23_P358714	2.149730844	2.844289149
CUST_7810_PI416261804	6.424847515	6.540473542
A_24_P521662	2.641693129	2.710582203
CUST_8261_PI416261804	2.473480277	2.726967482
A_23_P115417	9.721478791	9.861491986
A_24_P911378	2.031180353	2.676801625
CUST_940_PI417557136	5.768501886	3.645658014
A_24_P290293	15.33538844	14.89520044
CUST_406_PI416379584	1.999516253	2.723288648
A_23_P101253	9.13340348	8.496008761
CUST_527_PI416573500	4.516812879	3.774921639
A_24_P895836	2.001471219	2.66848336
A_23_P16143	12.11922879	12.09141522
A_24_P348428	1.968147825	2.649919322
CUST_1315_PI416379584	1.970543832	2.705782791
A_23_P38427	11.77628101	9.965822241
A_32_P377577	11.71918955	11.51931176
CUST_11365_PI416261804	1.925255217	2.604782292
CUST_4510_PI416261804	10.48154328	10.27976165
CUST_10373_PI416261804	8.470067014	6.70637271
A_32_P921149	1.87625433	2.561993683
A_32_P69136	6.203480818	5.341819672
A_23_P72077	4.504241375	2.521660281
CUST_224_PI416379584	6.616595354	6.79970071
A_23_P406644	1.859184793	2.545491184
A_23_P139050	1.852843848	2.543067294
A_24_P927148	1.837358202	2.551688798
A_32_P106523	7.52369877	5.569021084
A_23_P502224	15.46047771	15.35739257
A_23_P165891	10.31089602	10.34496633
A_32_P37704	1.848785536	2.60036026
CUST_16434_PI416261804	3.751389273	2.837447277
A_23_P401014	8.008922889	7.771816993
A_23_P161983	1.855057254	2.618342974
A_24_P811750	3.528779377	2.515669303
A_24_P220548	2.003891308	2.742781327
CUST_1144_PI416261804	1.841850579	2.58611498
CUST_4470_PI416261804	7.528804178	7.629001468
A_32_P95729	11.98319585	11.79915274
A_32_P107002	2.970935986	2.585998638
A_23_P127525	3.046336437	5.913054705
A_23_P203283	9.747224561	9.486271618
A_32_P194740	1.798265616	2.610948587
A_32_P448975	1.779288933	2.545684788
CUST_4018_PI416261804	10.45515357	10.31891625
A_32_P91250	11.99785205	12.75782382
A_24_P486544	3.872601464	2.788221671
A_32_P85813	8.39178174	9.079337327
CUST_424_PI417557136	1.73232708	2.531745471
A_23_P65615	5.517612407	5.903688205
CUST_1383_PI416573500	7.187278003	7.427886943
CUST_7587_PI416261804	1.709830535	2.530255019
CUST_2045_PI417557136	4.008131097	2.819752892
CUST_1661_PI417557136	2.26015165	2.631159316
A_24_P56407	8.3148644	8.730020576
CUST_10490_PI416261804	1.688647713	2.54049946
A_24_P481824	6.084201124	5.509368922
A_24_P186746	12.22645961	12.22424424
A_23_P19348	8.636502834	7.851280091
CUST_375_PI416261804	1.701756721	2.647582645
CUST_10300_PI416261804	7.772506822	7.453060068
CUST_9379_PI416261804	3.569966423	2.66601229
CUST_505_PI416261804	8.815753195	8.707649503
A_23_P136978	6.747924815	3.178908484
A_23_P218743	4.353084124	5.835777605
A_23_P53646	14.53775146	14.31424122
A_23_P19529	2.166266233	2.636254425
A_32_P221631	6.755281553	5.754340195
CUST_4467_PI416261804	6.352581515	6.392039129
A_24_P671115	1.677679428	2.59457788
A_24_P102434	4.292282727	3.922399838
CUST_16022_PI416261804	4.69255456	4.918995123
A_24_P743907	10.29374954	10.07407118
A_24_P333052	7.949397185	6.992260176
A_23_P49338	14.42167862	14.31687256
A_24_P221770	7.172912874	7.667442299
A_23_P214529	3.654426069	2.913763935
CUST_12254_PI416261804	10.99436519	11.81831296
A_23_P210581	12.17720709	11.95269435
A_24_P601915	1.809431689	2.719505488
CUST_6993_PI416261804	5.255636709	5.180774041
A_23_P28906	7.54742926	7.583683446
A_23_P142765	6.194851353	7.406128871
CUST_11853_PI416261804	7.893876623	8.362568227
A_23_P109974	8.682198985	6.905904615
CUST_10247_PI416261804	1.691415824	2.759105332
A_32_P30862	4.301806324	2.720903466
A_24_P178693	13.43541136	13.23384098
A_24_P82419	15.10993729	15.13244386
CUST_10165_PI416261804	9.195050019	8.631203808
CUST_1591_PI416261804	8.301606847	8.026034545
CUST_8125_PI416261804	8.433326809	8.508047763
A_24_P924777	1.711127073	2.793776271
A_32_P45152	1.71146551	2.940596307
A_23_P339691	1.737099034	3.035154347
A_32_P886243	2.68420354	2.893959585
CUST_8156_PI416261804	4.001706957	2.877433121
CUST_6937_PI416261804	6.881239426	6.86256952
A_23_P324340	7.478163807	7.375996236
CUST_6345_PI416261804	10.9878193	10.57121049
A_24_P280328	1.87387445	2.864346273
A_23_P100963	4.320242534	2.99386026
A_23_P108514	8.985272589	9.280538956
A_23_P380990	1.739677888	2.944454068
A_32_P6452	6.072638674	3.155325327
A_23_P171359	9.11505249	10.80485216
A_23_P422831	9.489540459	11.34972187
A_23_P66552	1.753214914	2.980254167
A_32_P132883	4.325305925	3.248168013
CUST_4436_PI416261804	7.178241805	6.934931058
CUST_2604_PI416261804	13.13432404	13.34121924
A_23_P212284	11.92462158	12.09766783
CUST_6680_PI416261804	7.936545627	8.002039307
CUST_14230_PI416261804	4.317149966	5.117389013
CUST_14417_PI416261804	1.84063415	6.635365864
A_23_P157580	10.9579493	11.55176742
A_23_P211627	8.120343222	8.264622429
CUST_12724_PI416261804	2.927433327	3.02047721
A_24_P915227	6.488589815	6.459281965
A_23_P94879	4.4205925	3.050055136
A_23_P204550	10.98394657	11.57589651
A_24_P11640	9.995349763	10.16796648
A_24_P741023	8.187220743	7.423187664
A_24_P925274	1.778694816	3.045385957
CUST_6311_PI416261804	5.449990095	6.642959202
A_23_P117912	6.973207922	6.426770163
CUST_4549_PI416261804	1.764644958	3.039604058
A_23_P3054	5.333568372	4.367096821
A_23_P39375	6.993942887	7.593172506
A_24_P93948	8.095951127	7.208383089
A_23_P159775	8.031130914	5.309542661
CUST_555_PI417557136	6.780438535	6.917539883
A_24_P280390	3.579424541	2.993638399
CUST_1230_PI416261804	1.838920748	2.516437422
A_23_P85726	8.957895515	8.604026986
A_32_P199664	4.354996547	3.549396187
A_24_P228550	2.368268148	2.523718816
A_32_P379105	1.899908498	2.5266427
CUST_5122_PI416261804	5.218258995	6.06975293
CUST_806_PI416379584	1.941279418	2.586488497
A_32_P514599	10.26412939	10.09818458
CUST_16076_PI416261804	3.881402835	3.849978619
CUST_663_PI416379584	2.478066799	2.62886979
CUST_1635_PI416261804	7.837830942	7.493777692
A_23_P149206	11.78170059	11.29582353
A_24_P650589	2.792897772	2.970736388
A_23_P160167	6.768706589	6.626229753
CUST_1396_PI416573500	11.92209199	11.60081454
A_23_P151586	10.37876184	10.40876556
A_23_P63289	12.93520273	13.03121402
A_23_P204427	15.0815882	15.12232718
A_32_P32537	2.606942601	2.709261593
CUST_11875_PI416261804	3.163348992	3.573993855
A_24_P686965	11.45321715	10.09160568
A_23_P37475	10.5218756	10.50766284
CUST_13110_PI416261804	6.992485307	5.326463839
CUST_4288_PI416261804	6.419561994	6.650591274
A_23_P209011	5.883647949	6.1962086
A_24_P917164	2.029840112	2.722508818
CUST_11693_PI416261804	3.052869627	2.580604717
A_32_P170206	8.386999227	8.792920543
CUST_4110_PI416261804	6.869176972	6.938077782
A_32_P34149	10.48602924	10.15487754
A_23_P359666	6.111861243	3.003610048
A_24_P342632	4.276975002	2.811972589
A_24_P619891	2.46907101	2.896003545
A_24_P934455	7.644081593	7.953655849
A_24_P916496	9.155894423	9.966558663
A_24_P126557	6.762243494	6.641588456
CUST_16135_PI416261804	9.722373013	10.42973966
A_32_P41070	6.861533731	6.718073316
CUST_12147_PI416261804	8.303671376	8.982290343
CUST_7090_PI416261804	7.028066796	7.080190693
CUST_12208_PI416261804	2.646720456	3.325282585
A_23_P363954	1.879008765	2.557685782
A_24_P131392	6.21228157	5.575956185
CUST_11262_PI416261804	4.882059298	5.572803811
CUST_1442_PI417557136	4.846283496	5.124561165
CUST_294_PI417557136	4.81494936	4.935683485
CUST_153_PI416261804	5.530133348	4.190516072
CUST_11121_PI416261804	2.166450593	3.035658032
A_24_P330668	11.60389681	11.68380124
A_24_P464963	1.860114445	2.545861065
CUST_1350_PI416379584	3.880097615	2.665485013
A_23_P418934	8.012524325	7.373302727
CUST_245_PI417557136	4.720373036	5.275309097
A_23_P112341	11.80823664	11.33972564
A_23_P1948	13.34940772	13.38100691
A_32_P38136	16.79749287	16.67701147
A_24_P207150	9.9985754	9.997239004
A_24_P874334	2.456358823	2.563807231
CUST_10273_PI416261804	1.810667047	2.55238763
A_32_P212406	5.613463883	4.824314209
A_23_P46725	8.815724896	8.798846067
CUST_15770_PI416261804	8.563601499	9.958731683
A_24_P112395	5.968204316	5.275722747
CUST_492_PI416408490	3.513890851	2.726887712
A_23_P62647	1.870815373	2.489730999
A_23_P127684	1.813505393	2.717546921
CUST_28_PI416383280	1.77867699	2.551254659
CUST_15603_PI416261804	4.031764976	4.343245824
A_23_P99424	10.92662019	10.79890469
CUST_26_PI416261804	3.518361322	3.680275017
A_23_P102058	6.776998955	7.945198918
A_23_P15734	4.300247112	5.868557448
A_23_P167537	9.472747635	9.461114163
A_24_P222835	9.353537994	8.534367442
CUST_997_PI416261804	9.114601736	9.735598063
A_23_P41872	8.529600317	9.189403436
A_23_P204885	4.741675446	4.116661442
A_23_P259763	1.718303009	2.543453023
A_32_P137604	11.55348382	11.59861834
A_24_P728604	9.156004179	6.159212409
A_24_P356015	8.091945164	8.313738293
CUST_287_PI416261804	6.792988215	6.333128435
A_23_P137381	13.08540739	12.29718994
CUST_5554_PI416261804	1.684759056	2.561666546
CUST_8357_PI416261804	6.088483188	5.883253125
CUST_1332_PI416379584	1.67606797	2.58005101
A_24_P812172	5.728405544	4.542556338
A_32_P173744	12.63725118	12.2123808
CUST_426_PI416408490	5.110415194	3.135949341
A_32_P171921	7.92242845	6.470537366
A_32_P41203	1.711113311	2.674690888
A_24_P572522	2.349500708	2.657001809
CUST_7594_PI416261804	8.445939363	7.168110483
A_23_P122531	14.87646959	14.3144408
A_23_P432005	5.328266698	2.676096337
A_23_P308042	1.668630798	2.628181711
A_23_P80200	2.934764547	3.108526269
A_24_P541483	10.43057769	10.69478465
CUST_190_PI417507815	7.074986291	7.083963459
A_23_P382148	11.01892421	10.63413501
A_24_P104407	6.367168448	7.514348615
CUST_10151_PI416261804	1.702412886	2.726346027
A_23_P106389	6.461899414	7.70169088
A_23_P165819	15.99857692	15.95153309
A_23_P160336	6.34018165	14.33920508
A_23_P13344	17.05337937	16.93741453
A_24_P74160	14.92853939	14.9398575
A_24_P319942	8.067283864	8.409877823
A_23_P124837	8.877758707	8.159444402
A_23_P5342	1.991768324	3.091432552
CUST_2838_PI416261804	6.912647001	7.293598945
A_23_P213204	10.25221851	10.33419806
A_23_P391275	8.352327764	8.780216752
CUST_7121_PI416261804	1.751731495	2.819411003
A_23_P88347	10.84324134	10.02993951
A_32_P107454	1.726251632	2.875184159
A_24_P672143	3.437421032	3.13223911
CUST_3701_PI416261804	7.074845999	6.55638514
A_24_P63827	8.89442338	8.949718796
A_32_P101110	2.86374834	3.275391872
A_23_P351	4.950202121	3.63609456
A_32_P82907	13.63249495	13.77520047
A_24_P281009	1.98600245	2.937407093
A_24_P929621	3.812638226	3.028214496
A_23_P136547	10.21600588	9.468047227
A_23_P61398	13.09286591	12.74465134
A_23_P74081	4.789621906	2.97497271
CUST_14950_PI416261804	8.486298663	8.909221015
A_24_P169645	11.69038335	11.46020138
A_32_P27011	3.178167441	3.132775002
A_23_P161706	8.258560874	8.487983814
A_24_P72012	3.427646997	2.968550477
A_24_P226867	8.799607128	9.019885974
CUST_603_PI416261804	11.11972489	11.02798101
CUST_9609_PI416261804	9.704841215	10.06473333
A_24_P299429	9.045638664	8.469919161
A_24_P213594	4.846964083	4.209882872
CUST_1191_PI417557136	5.735894939	5.092907389
A_23_P12272	11.72570576	11.96188901
A_23_P151209	10.20549284	10.04064589
A_23_P379649	9.383362248	8.714906318
A_23_P31536	13.48764946	13.74976372
A_23_P132936	11.99756687	12.07315912
CUST_5338_PI416261804	9.104181684	9.195255398
CUST_2910_PI416261804	11.45373171	11.44052999
A_24_P918017	1.775395515	3.052917271
A_23_P95165	7.444302046	7.263175122
CUST_647_PI417507815	1.788567725	3.02334515
A_23_P73858	1.772596411	3.024561829
A_24_P854492	9.849414563	7.816781841
CUST_708_PI417557136	6.335576072	3.004369146
A_32_P99492	3.305587335	3.476858509
A_23_P329772	11.96225883	12.91600263
A_24_P201153	7.193864465	7.789858202
CUST_16435_PI416261804	6.985415277	7.638839748
A_23_P202245	6.800226142	4.244172954
A_23_P305550	1.822734875	2.444581858
CUST_349_PI416408490	8.013544928	7.831503851
A_24_P604649	13.2182661	12.37669311
A_32_P153505	6.969211595	6.179092579
CUST_5510_PI416261804	7.34218597	7.256693279
A_32_P128391	4.977758376	7.631200432
CUST_1346_PI416573500	6.824428846	6.455779701
A_24_P915338	1.917201435	2.593039511
A_24_P842872	4.281117752	2.721791818
CUST_4625_PI416261804	2.965460266	2.638193873
A_24_P187218	2.67550139	3.030548829
CUST_416_PI416379584	1.959012494	2.59164864
CUST_65_PI416379584	2.230935054	3.187358051
CUST_4976_PI416261804	1.945261654	2.611847587
A_23_P143987	8.005505643	8.282862758
A_23_P83266	10.12989064	10.06266766
CUST_10739_PI416261804	1.99452525	2.699716132
A_23_P216915	3.279220035	2.651801529
CUST_1426_PI417557136	2.791599624	2.733575087
A_23_P32029	8.397974231	8.978261464
A_24_P609382	5.168095178	5.967624588
CUST_5105_PI416261804	8.155194863	7.06553217
A_24_P281036	2.054553889	2.767044048
A_23_P68167	2.138766149	2.846351938
A_23_P65741	10.5414084	11.46073715
CUST_1637_PI416261804	4.306730934	2.634455353
CUST_17005_PI416261804	10.4080418	11.05979681
CUST_1107_PI416379584	3.786787499	2.817571099
A_24_P764598	8.882649283	8.907600604
A_24_P938383	4.030956748	4.389449997
CUST_4401_PI416261804	4.853178955	4.372426933
A_23_P216429	2.224551922	2.951724511
A_23_P119850	2.259546577	2.740938355
A_24_P229714	2.04146033	2.778600645
A_24_P545807	2.026382126	2.757343898
A_24_P149314	2.526125849	2.802348843
A_23_P74550	11.98521652	11.49623923
CUST_16932_PI416261804	1.932018434	2.584051139
A_23_P59285	1.928708547	2.594381052
A_24_P255914	8.509801745	8.160387496
A_24_P77904	1.915750139	2.570553216
A_24_P365365	14.04466543	13.70601626
A_32_P182394	6.605759521	5.983914786
A_23_P390677	2.548179954	2.737792767
A_24_P23258	9.840833422	8.692346761
A_32_P217581	1.894235668	2.563489969
A_23_P433855	2.095489206	2.799319202
A_24_P299034	2.485285528	2.534025285
A_23_P346301	11.49862438	11.61874208
A_23_P332374	8.168405633	7.989490348
CUST_126_PI416573500	4.353259923	5.249701694
A_24_P924029	1.892394194	2.633784741
CUST_7779_PI416261804	7.669858546	2.526637894
A_23_P96623	2.541898059	2.681973397
CUST_2361_PI416261804	9.201710881	9.048950614
CUST_6746_PI416261804	1.819437719	2.515693105
A_24_P90349	6.755179463	7.512425451
CUST_15396_PI416261804	10.93789248	11.17600707
CUST_2254_PI416261804	1.909295454	2.677854054
A_24_P923331	1.860806863	2.671529942
CUST_16668_PI416261804	12.31527307	11.59711289
A_24_P913016	8.323443076	9.382937408
A_23_P97473	12.657701	13.24450268
A_32_P116391	1.792184071	2.543918546
CUST_11556_PI416261804	2.152444115	2.584453274
A_24_P604784	1.782028057	2.546511593
CUST_188_PI416261804	1.770220123	2.535688968
A_23_P3038	4.19882213	5.574399305
A_32_P15421	7.065916109	7.106308955
A_23_P9662	8.666225931	8.616221897
CUST_6181_PI416261804	9.067160971	9.563483759
A_23_P63534	5.119055807	5.313021331
A_24_P229426	3.724350239	3.205062631
A_32_P327750	7.623515521	6.43463849
A_23_P125972	2.523374232	2.688314909
A_32_P1445	10.023647	9.901263871
A_23_P2414	4.569513286	3.694444503
CUST_9227_PI416261804	1.793748082	2.697964012
CUST_1021_PI417557136	7.204808422	7.451040766
A_32_P532738	3.154282094	2.623984894
CUST_424_PI416379584	1.735649327	2.676706259
A_23_P208389	12.09256982	12.17209717
A_23_P87879	2.649698806	2.661261306
A_24_P59607	7.867622165	9.335157822
CUST_166_PI416408490	5.659098697	2.641921772
A_23_P5464	9.244744501	9.91805003
CUST_13182_PI416261804	2.627836882	2.686674623
CUST_4900_PI416261804	9.889012096	10.31588773
A_23_P62768	11.11029763	6.721176745
A_24_P936092	1.707754708	2.611751803
A_23_P3274	11.59138623	12.01566206
CUST_16093_PI416261804	2.398400601	2.703984723
A_24_P273679	5.632039601	5.621027418
A_24_P916876	1.68667033	2.636154761
CUST_38_PI416261804	2.997119401	2.850921038
CUST_6713_PI416261804	7.376781747	7.933708484
CUST_16795_PI416261804	4.766081357	3.744591985
CUST_822_PI416261804	1.754363834	2.793667938
A_24_P12065	6.037969223	4.100986189
A_32_P305500	3.290344913	5.27606801
CUST_85_PI417507815	2.116834061	2.670327532
A_23_P323488	9.053281527	8.616669687
CUST_15323_PI416261804	3.354633406	2.758627532
A_24_P289208	1.717746383	2.718125428
A_23_P129717	3.602606475	3.446368564
CUST_5027_PI416261804	7.769481082	7.699195307
CUST_2823_PI416261804	6.414406376	6.716261607
A_32_P226200	3.83910043	2.941488997
A_32_P71888	3.373891501	3.54009871
A_23_P144959	11.6717572	12.13288891
A_24_P101661	3.877688876	2.8453582
CUST_14262_PI416261804	7.391334713	7.190415459
A_24_P693946	7.921930148	6.562602299
A_32_P167761	1.826549555	2.908451559
A_23_P381431	7.00980371	6.12827435
CUST_1602_PI416261804	6.193661295	5.445815708
A_23_P257911	10.49045357	10.70897516
CUST_981_PI417557136	1.846951884	3.042548858
CUST_93_PI416261804	5.668125538	5.298918584
CUST_2662_PI416261804	1.764462006	2.864955581
CUST_15231_PI416261804	1.766577524	2.906098704
A_23_P389532	1.744117156	2.846805253
A_23_P12386	1.718291097	2.975887433
CUST_16753_PI416261804	2.070491989	2.926569866
A_32_P6972	7.291708769	6.966623758
A_24_P108779	8.056926854	8.175777736
A_24_P324565	6.613383572	6.958993673
A_24_P571937	14.53644171	14.22088693
A_23_P417113	6.226037913	5.668402245
A_23_P359376	1.740579909	2.949979898
CUST_303_PI416573500	1.790261369	3.118986975
CUST_1175_PI416379584	13.09153748	13.73847102
CUST_970_PI416379584	13.36300545	13.22903627
A_24_P103327	5.828192347	6.492273899
CUST_4354_PI416261804	1.991105509	3.24814533
CUST_6739_PI416261804	8.065273027	8.470342852
A_23_P312300	1.826616993	3.153196391
A_24_P376139	6.19561929	4.520794955
CUST_756_PI416261804	7.687700522	8.465885471
CUST_6032_PI416261804	1.793805116	2.996856763
A_23_P163347	11.51119997	11.39645114
A_32_P162494	1.938702114	3.163799234
A_24_P116669	4.537408353	5.25822218
A_32_P147797	3.356949633	3.031562776
A_32_P167511	5.133015283	4.262226004
A_32_P170811	5.158958654	4.314526055
A_24_P34632	15.24001937	14.90326896
A_32_P187126	3.543571561	3.213438722
A_23_P217178	1.781722791	3.10182796
CUST_16589_PI416261804	10.63416332	10.91157381
CUST_356_PI416261804	1.779745212	3.02463913
A_32_P191895	6.775664865	7.08415284
A_24_P345781	8.81786757	8.705098767
CUST_1567_PI417557136	1.936437697	3.20423148
CUST_1378_PI416379584	3.755554063	3.269779657
A_23_P35252	1.797191838	3.041065054
A_23_P131463	2.597712693	3.287588759
CUST_12937_PI416261804	6.783150953	8.274888874
A_32_P60185	10.848434	11.04195208
A_23_P202307	5.241448257	5.917027639
A_23_P216149	14.23143567	13.95018898
A_24_P810290	5.423061799	2.863477195
CUST_5755_PI416261804	5.983994328	5.827202278
A_23_P98722	12.20288116	12.09487718
A_23_P66017	11.09697681	7.843997756
CUST_327_PI417507815	1.89539756	2.56218707
A_23_P27638	9.615210916	8.351199267
A_24_P588578	2.401657025	2.614965492
CUST_1495_PI417557136	3.225299022	2.734755126
CUST_11668_PI416261804	5.693693776	4.863084231
A_23_P131202	8.994464683	7.992174229
A_24_P76759	7.34022021	7.089569705
CUST_190_PI416261804	2.732333357	2.606134567
A_24_P912021	3.673733119	3.156252559
A_23_P64879	4.468206064	5.385322554
CUST_16041_PI416261804	6.292288974	5.796294124
CUST_1693_PI416261804	2.073415895	2.780312556
A_23_P123882	3.873196537	2.618067854
A_24_P633825	2.644576526	2.644471522
A_32_P158524	6.999804154	7.764079159
CUST_2293_PI416261804	12.570578	12.61292565
CUST_13095_PI416261804	4.314345253	3.396483316
A_24_P702842	1.967586815	2.625832241
A_23_P28607	2.199386354	2.849141324
CUST_12900_PI416261804	12.58397342	12.92801202
A_24_P479510	8.284440724	8.119581866
CUST_7818_PI416261804	11.86329807	11.99638385
A_24_P538543	1.971927687	2.622357916
CUST_768_PI417557136	3.620920484	2.733996827
A_23_P211079	2.209628306	4.050761872
A_23_P108463	7.675490569	8.202875995
A_32_P104417	2.245107376	2.953409566
A_23_P144778	4.129774685	5.204678045
CUST_6396_PI416261804	5.875073556	5.924784143
A_24_P683413	2.637236081	2.650660946
A_23_P147875	11.12873252	10.76230506
CUST_15667_PI416261804	6.294659973	6.666699562
A_32_P195387	9.127799358	8.30818408
A_23_P116913	10.12475996	9.954602348
A_24_P884506	4.429018118	2.765240789
A_23_P124384	2.086180372	2.811353656
CUST_2350_PI416261804	12.1205315	11.76936874
CUST_10416_PI416261804	6.685859946	6.711586945
CUST_1052_PI416379584	1.916246029	2.589920393
CUST_1146_PI416573500	1.90439491	2.602665598
A_23_P56433	7.526891821	4.921079659
CUST_872_PI416261804	10.75394087	10.80388094
A_24_P887239	1.883230844	2.571488449
A_23_P302470	1.888007367	2.610133904
A_23_P48358	12.46570426	11.91863313
A_23_P6935	9.615039727	10.66914408
A_23_P112311	8.897237029	8.891490475
A_24_P366526	14.09840482	14.54629348
A_23_P49220	9.987132015	10.05995122
A_23_P93109	5.34562744	6.275176691
A_23_P76529	6.171458826	6.077422567
A_32_P205624	9.538412753	8.172991087
A_24_P92472	2.102244524	2.847028715
CUST_4500_PI416261804	1.955629421	2.692132798
CUST_5367_PI416261804	2.319440531	3.0706895
A_23_P14340	9.962795577	10.81461981
A_23_P148546	10.98237723	12.0719999
CUST_1571_PI417557136	2.028156074	2.81637267
A_23_P117286	8.568490594	8.975372113
CUST_888_PI416261804	1.755426003	2.524101058
CUST_2258_PI416261804	1.778643983	2.526085064
A_24_P923900	1.868883932	2.730794095
A_23_P5813	7.157377239	6.394495139
A_23_P157361	8.871511116	8.580749992
A_24_P208794	13.80588493	13.89125033
CUST_3453_PI416261804	12.76563437	12.62848503
CUST_1503_PI416261804	1.73443694	2.616159463
A_23_P330070	7.408917323	9.087737315
A_32_P209094	10.54771978	9.632215804
CUST_624_PI417557136	1.721276557	2.548827146
A_24_P917051	1.742901044	2.55510641
A_24_P367282	7.869350262	7.5120136
CUST_14882_PI416261804	7.916885167	7.66093933
CUST_425_PI416261804	10.77306227	11.28890812
A_23_P48404	3.347725895	2.691454986
A_24_P191790	6.582030912	6.8678428
A_32_P234076	6.400199739	6.537227774
A_24_P473582	1.71189019	2.64450005
A_24_P401645	6.946610366	7.160061985
A_23_P75903	8.132447742	8.224901497
A_24_P551302	6.271896205	7.476883588
A_24_P295963	13.42797324	13.22216358
A_23_P409287	2.707841064	2.552962278
CUST_7489_PI416261804	7.229102096	7.639399608
A_23_P71908	9.058802077	8.611023505
CUST_282_PI416573500	3.37660692	2.741118968
CUST_3536_PI416261804	1.754541841	2.768657299
A_32_P166480	7.743498807	6.882049589
CUST_3576_PI416261804	1.721619469	2.648113417
CUST_12458_PI416261804	1.834877238	2.595023116
A_24_P271149	9.718362258	9.628395295
A_32_P112894	5.05153117	3.905374165
A_23_P139600	7.92894628	5.807847514
CUST_12842_PI416261804	8.450388084	9.45583891
A_23_P213661	9.594765617	9.692350152
CUST_7062_PI416261804	1.70899329	2.824269939
CUST_1422_PI417557136	5.53475223	5.571199136
CUST_3073_PI416261804	1.669584777	2.695514441
A_23_P36621	1.686906039	2.680644223
A_32_P55804	1.698894285	2.692190329
A_24_P892494	3.205840089	5.74177055
A_23_P39034	14.76709187	14.7757582
A_23_P357504	7.729904727	4.965190946
CUST_13505_PI416261804	2.877732632	2.818795061
A_23_P255884	10.94255962	10.3654274
A_23_P45068	1.705208996	2.841618229
CUST_208_PI416379584	2.315653358	2.968043496
A_23_P117464	4.053860109	2.924319254
A_24_P330773	6.606734814	6.540585347
A_24_P359145	7.783691442	5.142822003
CUST_688_PI416379584	7.645011773	3.557473725
A_23_P16469	9.209294828	9.851500853
CUST_68_PI416573500	1.748214875	2.852443455
A_24_P621383	2.598225533	2.874168036
CUST_158_PI416261804	6.637716642	6.639889689
CUST_746_PI416379584	2.001131565	3.009908157
A_32_P63461	2.794098721	2.98398136
A_23_P167227	13.04364973	13.86662181
A_32_P430359	13.7600297	13.97750906
A_23_P2998	11.86935647	12.22626775
CUST_8050_PI416261804	6.516466465	6.654384453
A_23_P205637	2.151361927	2.939257866
A_23_P5974	8.902067856	8.647967119
A_23_P334282	7.348683166	7.511208257
CUST_622_PI416379584	9.050374496	9.341233647
CUST_16503_PI416261804	4.280646821	3.979427035
A_23_P71926	1.825616219	3.04939697
A_23_P258381	10.75968146	11.39254003
CUST_937_PI417557136	5.293463334	3.73212577
A_23_P39574	9.490829521	8.452898975
A_24_P919016	1.761968824	3.015126022
CUST_11963_PI416261804	6.462437617	6.208303934
CUST_13946_PI416261804	14.13686731	13.99755169
CUST_1187_PI416261804	3.771877235	6.156327587
A_23_P70480	14.60202411	14.73366799
CUST_1247_PI417557136	1.943647859	3.323679066
A_24_P247233	12.67464765	12.88146234
A_23_P50269	1.832156917	3.056089824
A_32_P139738	4.791545945	4.225315964
A_23_P37966	7.852738399	8.660551595
A_24_P161235	1.77377464	3.004462228
A_32_P157002	2.242633202	3.030479813
A_24_P224684	1.8133581	3.045713106
A_23_P68730	11.16914071	11.77673033
CUST_712_PI416379584	1.782775842	3.018121347
A_24_P30314	13.427985	13.90641423
A_23_P417921	2.88375734	3.104814093
A_24_P150486	7.851414765	8.680278318
A_23_P200252	11.69223749	12.61389488
A_23_P92230	7.919553002	8.390412544
A_23_P434548	1.820754535	2.505056285
CUST_386_PI416379584	4.829766499	4.040729838
A_24_P546375	2.028638794	2.830107045
A_24_P211894	1.883338678	2.563747762
A_23_P305677	12.73114849	13.1562498
A_24_P265218	3.091865938	2.53569712
A_23_P3128	11.15640085	11.11294472
A_32_P195647	4.739598063	4.417797383
A_32_P184220	1.925502725	2.566651916
CUST_13101_PI416261804	5.860272311	5.91766048
CUST_13087_PI416261804	2.467748531	2.582908861
A_24_P263803	5.09038515	6.697051634
A_24_P286598	5.144315346	5.788912611
A_23_P43684	8.292570796	8.230444642
A_23_P151426	12.91691573	13.1338508
A_23_P116640	2.513853171	2.7099792
A_24_P299423	1.960328775	2.635559665
CUST_349_PI416261804	11.52354748	11.44849324
A_24_P337671	1.97204151	2.61836913
CUST_2894_PI416261804	6.471512749	4.763318272
A_23_P205894	13.02162193	15.41731063
CUST_1047_PI417557136	3.578234807	2.736846485
CUST_1197_PI416379584	6.722009077	8.064494279
A_24_P16950	7.630365244	6.599673015
A_24_P929202	1.962141081	2.790479094
A_23_P147331	7.266971786	6.810675062
A_24_P902100	7.924159707	8.07601624
A_24_P146211	9.891202642	9.517236749
A_23_P424002	11.66276885	11.24579361
CUST_261_PI416573500	5.70121326	4.928352753
CUST_2011_PI416261804	8.198840314	8.012187643
CUST_11546_PI416261804	5.423908705	4.399243145
A_32_P94618	7.505009681	6.364288786
A_24_P856722	9.9254092	7.931711174
A_24_P82749	1.969050896	2.643745727
A_24_P921906	3.569426348	2.731584251
A_24_P728920	7.143533301	7.267479403
A_32_P68293	1.93142368	2.60331903
CUST_7638_PI416261804	6.731765465	6.822782887
A_23_P405110	3.899773261	4.572411796
A_23_P55504	1.928059162	2.592579906
A_23_P65386	6.968839888	6.460551995
A_23_P127079	12.59967201	12.43284584
A_23_P38271	8.841176198	7.995249034
CUST_1308_PI416379584	9.659347143	10.94254015
A_24_P110213	6.986068099	6.846708227
A_24_P173566	1.937734525	2.633210211
CUST_263_PI416408490	7.693439146	6.916103947
A_23_P81721	6.989240436	4.654959183
CUST_10669_PI416261804	3.853768377	3.129930982
A_32_P3048	3.34693216	2.615749402
A_23_P11685	5.884079413	5.308863305
A_23_P46182	17.70075564	17.45512401
CUST_8919_PI416261804	5.493784935	6.048626747
A_32_P113066	7.539683199	11.00078904
A_24_P119259	4.807598691	3.613531752
A_32_P215179	10.07042008	9.10101072
CUST_69_PI416379584	4.383926403	3.914866321
CUST_1883_PI416261804	6.443675487	7.839425283
CUST_66_PI416408490	3.593827902	2.672714161
A_24_P25080	11.41877604	11.15649134
A_24_P67268	11.94335699	11.54024313
A_23_P105144	4.462986247	5.333570315
A_24_P709536	1.87732844	2.645239946
A_23_P17914	12.12713034	11.13826013
A_23_P102454	8.612611834	8.672060879
A_32_P141948	1.762432533	2.53825917
A_23_P435002	10.18112993	10.58053388
A_23_P56703	8.617925224	6.781988541
A_23_P113701	9.658861717	9.851848034
CUST_13229_PI416261804	1.787659226	2.561305486
CUST_9968_PI416261804	7.195150702	7.211526207
A_24_P928176	2.253748098	2.682561853
A_24_P98277	9.606451726	10.11648946
A_32_P138032	6.450966737	4.703773439
A_32_P224449	8.18157995	7.714146201
A_23_P47110	1.721801325	2.576238154
A_32_P204785	5.158574172	4.266748257
CUST_3292_PI416261804	4.218858301	4.479172458
CUST_890_PI416261804	1.726982588	2.534069149
A_32_P9532	4.272596452	4.11070333
CUST_491_PI416573500	2.337236568	3.610196957
CUST_7652_PI416261804	11.25389071	11.4383603
A_24_P74070	10.07807584	9.549276929
A_24_P826046	6.358638062	6.176904558
A_24_P16559	1.744005177	2.593648208
A_32_P156564	5.362543341	7.09140496
A_23_P374082	11.1406565	12.51740865
CUST_911_PI416261804	10.02800114	9.712343388
A_32_P54260	5.467609916	6.221241964
A_24_P202558	6.218682529	5.946928836
A_32_P229132	3.91248177	2.962165099
CUST_1143_PI416573500	3.550897203	2.625083126
A_23_P108501	11.13063654	7.289238189
A_23_P95683	1.763689752	2.741007379
A_24_P289139	8.659651974	8.47152362
CUST_12961_PI416261804	2.703201122	2.73499373
A_23_P169819	1.934608532	2.924400562
CUST_4644_PI416261804	13.37999435	13.9009238
A_23_P105664	12.03187693	12.33299636
A_24_P290257	9.397968114	9.304741756
A_23_P79732	17.13876869	17.03122747
CUST_643_PI416408490	7.053442177	6.676789005
A_23_P131737	9.765913142	9.487555081
CUST_599_PI417557136	3.713516759	2.907696001
A_24_P286190	5.185037721	4.763228354
A_24_P382319	7.25311568	7.017604247
CUST_16496_PI416261804	7.552001623	7.748775964
A_23_P37914	4.671641956	3.943667827
A_24_P236008	10.14868294	10.24183931
CUST_9176_PI416261804	8.248953589	8.849164594
A_23_P501822	11.79551975	11.52380832
A_24_P46417	9.386425442	10.27722265
A_23_P128161	14.94383086	15.33468005
A_32_P208621	2.574427237	2.8708467
A_24_P122940	7.202381422	6.128866118
CUST_4842_PI416261804	3.932282119	3.181099366
CUST_457_PI416379584	1.729840616	2.818598475
A_23_P110851	11.11440215	9.799667904
A_32_P221579	1.89305564	2.914192854
CUST_3721_PI416261804	13.91855966	13.77594773
CUST_13934_PI416261804	12.35524722	12.44708562
A_23_P154379	1.795076394	2.89707302
A_23_P88691	10.02105272	10.07875283
A_32_P168464	9.848140141	9.932451642
A_23_P39056	6.702263069	3.197851034
A_23_P54477	14.91745047	15.61343315
A_24_P238215	4.06136373	3.035274658
A_23_P414842	3.279967149	5.637702647
A_24_P834110	8.929820392	8.738581124
A_32_P54160	3.047328986	3.240097064
A_23_P337778	5.126437022	3.47433657
A_23_P219197	9.957447373	10.75807981
A_23_P417415	9.293647421	9.417795443
CUST_1179_PI416379584	2.460599297	3.063798221
A_32_P64475	7.18964814	7.66125079
A_24_P275372	4.673414933	3.508268199
CUST_12082_PI416261804	1.959249589	3.249824045
A_32_P14544	14.72992278	14.59206459
CUST_492_PI416379584	1.822081978	3.044508992
A_24_P24183	7.031877744	7.161908589
A_24_P270890	9.504535153	9.298999678
A_24_P273635	6.241542346	6.110646711
CUST_16566_PI416261804	5.133580314	4.011522462
A_24_P832270	1.775927235	3.10586092
CUST_406_PI416573500	2.537160826	3.358995755
CUST_7798_PI416261804	3.835247029	3.069464647
CUST_3962_PI416261804	2.56603495	3.037931405
A_23_P149664	12.77049052	13.16695133
A_24_P212127	8.440184003	8.744039431
A_23_P200056	10.11787318	10.16761971
A_23_P311585	2.301200655	3.166831246
A_23_P161659	10.40161454	9.068069219
A_23_P70983	4.629457309	5.134130587
A_23_P501080	11.1206842	11.18810128
A_23_P27627	11.03610298	11.67267423
A_23_P211522	10.32575136	11.37875936
CUST_16050_PI416261804	9.077719177	10.99422179
CUST_521_PI416408490	8.718084298	9.301191426
A_24_P396650	9.976349134	9.962030243
A_23_P211816	9.598915165	10.10192083
CUST_8393_PI416261804	11.13351214	10.93690215
A_24_P752279	8.230013675	8.244316582
A_32_P440768	5.100828059	3.933452344
A_32_P54305	12.90741312	12.77962328
CUST_3908_PI416261804	13.51434127	14.30189385
A_23_P109812	6.528889954	6.091565392
A_23_P358009	8.642647669	8.416297272
CUST_13418_PI416261804	8.980097325	8.221889608
A_32_P109197	4.125355069	3.022412115
A_32_P108387	6.319781933	6.675644618
A_24_P153831	3.669442354	4.803803956
CUST_3020_PI416261804	3.751628085	2.763358302
A_23_P56868	4.408017782	2.748147882
A_23_P56922	16.15082184	16.39586797
CUST_1004_PI416379584	6.669594426	6.281048907
A_32_P10557	1.951890518	2.644435364
A_24_P910818	3.098526073	2.745815977
A_32_P115796	3.043278043	2.803640233
A_23_P163942	13.73345054	14.02446086
CUST_6209_PI416261804	4.510146359	5.324616862
CUST_699_PI417557136	6.422307533	3.027151541
CUST_4476_PI416261804	3.038748597	2.891399534
CUST_11678_PI416261804	2.681364454	2.701283296
A_32_P179317	3.168720053	4.137877963
A_24_P13001	4.392554931	3.872281364
A_23_P430381	8.46408017	8.718876645
A_23_P170050	6.019133094	6.121414293
A_24_P940815	9.176732354	9.176467756
CUST_14051_PI416261804	2.057654821	2.837140813
CUST_7060_PI416261804	8.892114862	2.599115899
A_32_P113322	2.851135902	2.757836209
A_23_P109345	13.90732501	13.93999001
A_23_P78677	12.38211815	12.50366721
A_23_P354151	1.969694465	3.094526898
CUST_15986_PI416261804	4.395975397	4.723633885
A_23_P304991	9.919591691	9.779370754
A_32_P737629	1.99665445	2.656015614
A_23_P93282	10.56544825	10.14515763
A_23_P68691	2.025287361	2.723118748
CUST_581_PI416379584	1.925141719	2.589775887
A_24_P848126	3.614217532	2.69554398
CUST_11611_PI416261804	7.889895675	8.10957869
A_24_P934477	1.887846137	2.613869371
CUST_9903_PI416261804	1.910464799	2.593878969
CUST_5653_PI416261804	4.964602282	5.426742604
A_23_P25235	4.441242519	5.547453125
A_23_P138168	12.94403375	12.87580646
A_23_P69791	8.512796248	8.31189995
CUST_16173_PI416261804	9.699960749	9.396105932
CUST_5682_PI416261804	1.835927409	2.531966214
A_32_P28284	13.46936566	13.83728353
A_23_P149649	11.94171335	12.43599398
A_32_P55979	7.418036211	7.463807428
A_24_P367326	7.701289679	7.533825392
A_32_P93782	16.72794026	16.47733312
A_32_P26144	4.483851202	2.888672999
A_24_P753110	1.849596146	2.711063403
A_23_P23151	7.928762265	7.955759527
A_24_P464118	2.710958597	2.523506878
A_23_P27873	14.42747508	14.8603652
A_24_P101439	1.84430377	2.693928286
A_24_P724212	1.800826366	2.58016664
CUST_606_PI416379584	1.893594019	2.702586922
A_23_P389987	4.223165988	4.665145547
A_23_P6535	3.305290742	2.619774579
A_23_P150362	1.779716773	2.571854451
A_23_P99661	12.33898556	12.94859702
A_24_P349896	11.98431307	11.96000853
CUST_4143_PI416261804	6.249598557	5.393658038
CUST_9464_PI416261804	1.753336284	2.592861345
A_23_P134601	1.726095318	2.516343926
A_23_P361381	5.984233222	6.377105994
A_32_P16954	4.869954895	5.304263454
A_32_P212764	5.28625273	5.672960714
CUST_4440_PI416261804	1.73148749	2.564036487
A_24_P168494	8.580993848	8.914647454
CUST_8086_PI416261804	8.976559665	9.473496249
CUST_13136_PI416261804	3.843234698	3.808933629
A_23_P46928	13.66489693	14.22639708
CUST_10463_PI416261804	6.704475939	6.144627488
A_23_P144911	6.569895404	3.951119879
A_23_P38262	12.9503861	13.40610194
A_23_P314250	7.408124153	6.225949768
CUST_540_PI416573500	8.511275172	8.580342643
A_32_P187304	5.179311425	3.795328124
A_32_P24581	15.27259973	15.46500648
A_32_P111701	6.029434942	4.520467545
A_24_P903628	1.665302424	2.569156807
A_23_P65584	7.595442604	8.221498765
A_32_P87476	3.718522316	2.966230166
A_23_P344515	9.743586437	9.411024198
A_24_P470782	8.147616821	7.987916214
A_24_P49267	1.726804277	2.778698785
CUST_1333_PI416261804	5.995283011	5.312830356
A_24_P488462	2.805151711	2.628124722
A_23_P391980	6.2175883	5.538060269
A_23_P58396	8.488520944	9.190309301
A_23_P347623	5.735810643	4.983703026
A_24_P921801	12.83988004	12.29603792
A_23_P144684	10.30895795	10.006391
A_24_P227415	2.753954437	3.702165361
CUST_1901_PI416261804	3.98058954	3.425155688
A_23_P24129	5.528026011	3.220436181
A_23_P366253	9.80460833	9.942320548
CUST_4740_PI416261804	1.860482777	3.191524058
CUST_407_PI417557136	2.463363344	2.746298638
A_32_P17439	3.332709252	4.235495682
A_32_P149101	3.834590406	2.93157633
A_24_P367399	9.404387108	8.819238488
A_24_P89971	10.27546114	10.03132847
A_32_P157402	10.50921807	10.45266401
A_32_P196072	9.700114397	10.10893221
A_23_P132675	13.16546224	13.75053432
CUST_3958_PI416261804	1.699363408	2.787482664
A_24_P201739	9.134535938	9.799940731
A_23_P374559	1.850266883	2.959758652
A_24_P58271	4.018101378	2.945999314
A_23_P15135	14.35898465	14.76227646
A_23_P121051	9.388597202	8.979139276
A_24_P142531	7.850212489	8.455829807
A_23_P31896	7.154193678	7.399230303
A_23_P217804	13.10087928	13.32911082
CUST_882_PI417557136	4.675481964	2.925927855
CUST_8692_PI416261804	1.800797151	3.097390146
A_23_P121716	12.00977472	13.47942801
A_32_P230838	5.852770734	5.489879636
CUST_6754_PI416261804	8.692668618	8.34911598
CUST_15939_PI416261804	7.045105356	7.717027003
A_23_P85893	11.1095569	11.54045615
CUST_4795_PI416261804	4.002889533	3.101023851
CUST_8451_PI416261804	9.508330668	9.478824769
A_24_P943894	5.124901527	3.356040494
CUST_567_PI417507815	7.985424283	8.031277498
A_24_P345123	5.669171017	6.024953076
CUST_9508_PI416261804	9.936338254	10.14655717
A_23_P251132	8.092314119	7.165477825
A_23_P82738	10.30263835	10.22055645
A_23_P380815	11.31615178	11.53089238
A_23_P164179	9.535289134	9.38613374
A_24_P208595	7.007573782	8.572243456
CUST_652_PI416379584	1.833838268	3.11439741
CUST_1561_PI417557136	4.479617691	3.28469943
A_24_P109711	2.791242742	3.495471495
A_24_P194081	10.23382624	11.33126217
A_24_P931244	1.786499428	2.997427325
CUST_5442_PI416261804	10.69173515	10.48656522
A_32_P224926	4.113111297	3.302683086
CUST_13776_PI416261804	11.39524843	11.93221254
A_32_P97878	1.850046996	3.075622192
A_23_P153146	7.050708587	4.227663312
CUST_1271_PI416573500	7.450351651	7.020452196
A_32_P175751	1.772559696	3.044638998
A_23_P160159	2.961836606	3.300143374
CUST_12774_PI416261804	6.159535611	5.859889734
A_32_P128399	10.77507884	11.85932457
CUST_1408_PI417557136	9.894829716	10.59081805
A_24_P920521	4.601039607	4.315402156
A_32_P44916	4.32451431	5.499583086
CUST_12228_PI416261804	4.239221163	3.114983248
A_24_P934435	2.034783563	3.286497643
A_23_P141302	10.06441353	10.22287406
A_23_P425516	8.331375284	7.893412166
A_24_P397107	11.40667062	11.56973328
A_24_P922953	1.849422451	2.507594613
A_23_P167509	9.098209858	9.250985532
A_23_P63114	2.0487556	2.823460753
CUST_7095_PI416261804	3.100003916	3.912455778
CUST_15769_PI416261804	1.8955498	2.577186587
CUST_132_PI416379584	3.433998011	2.662536631
A_23_P26745	6.528320411	6.071804296
A_24_P583972	1.934857819	2.583406585
A_24_P171075	10.30633199	10.25092418
A_24_P456043	2.033647459	3.829577958
A_24_P932479	2.431859686	2.632039598
CUST_6979_PI416261804	2.321735646	2.69820447
A_23_P43197	8.23271325	9.348785438
A_23_P8571	12.42387297	12.20031619
CUST_9828_PI416261804	1.967816265	2.611261459
A_23_P92948	10.56750786	10.75737992
A_23_P156748	12.13985213	11.89858295
A_24_P33385	10.11357384	9.155946667
A_23_P55064	8.4209355	8.711792606
A_24_P708161	4.616059269	4.266937122
A_23_P58180	2.063440762	2.737094496
A_32_P11058	4.263513105	4.011854652
A_23_P37445	17.84157067	17.74057517
CUST_312_PI416261804	2.046554819	2.698873954
A_23_P76159	9.750750701	9.277281547
A_23_P28886	13.6696458	13.77395961
A_32_P1360	9.086962074	9.488559704
A_24_P680857	9.073369006	9.150806938
A_23_P136413	10.25027609	9.654430054
A_23_P108641	13.00457901	13.66248992
A_32_P24731	2.001293296	2.667050418
A_23_P201179	7.380584451	7.609478415
A_32_P4581	4.583292486	3.586880768
A_23_P35467	11.92657202	12.67044233
CUST_2209_PI416261804	3.493763579	2.730121907
A_32_P75792	9.293904084	6.804616716
CUST_16063_PI416261804	3.861028816	3.333804832
A_32_P405759	5.171346779	7.553991278
A_32_P7502	1.93492961	2.602403535
A_23_P323243	2.099569623	2.627990683
A_23_P326474	1.954068039	2.701623636
CUST_553_PI416573500	4.624572983	4.046145282
A_24_P152855	6.496195997	6.313164553
A_24_P925134	1.90110392	2.584304494
CUST_8876_PI416261804	12.19442051	12.06159934
CUST_5598_PI416261804	8.314184647	8.60015481
A_23_P214908	11.05833084	11.58878739
CUST_15162_PI416261804	7.42625021	7.98234056
A_32_P219460	5.542174382	4.104129514
CUST_8425_PI416261804	11.11429367	11.12755455
CUST_10375_PI416261804	6.221903047	6.789903025
A_24_P89887	7.111562839	6.821872454
CUST_5247_PI416261804	8.022989503	5.778859749
A_23_P167349	2.204785368	3.566031538
CUST_1770_PI416261804	7.565027361	7.556853008
A_23_P152136	10.63587916	11.33863135
A_32_P209173	4.356969091	4.394447606
A_24_P927583	1.816234396	2.549361568
A_23_P106761	8.418809492	7.283718093
A_23_P217832	5.845604005	6.113072766
A_24_P682199	2.805074099	4.14036511
A_23_P127267	8.422376178	3.335165355
A_23_P213319	4.057832745	2.833709963
A_24_P828764	1.766562971	2.517983328
A_23_P96853	11.84803829	12.22460425
A_24_P19884	8.231154263	7.701285232
A_23_P212854	1.804631432	2.578429917
CUST_3756_PI416261804	2.162176708	2.642408069
A_24_P320526	9.525929738	9.906908386
A_24_P7629	3.471711658	2.732370451
A_32_P184937	9.305455008	10.17690747
CUST_8733_PI416261804	4.935849691	5.380249616
A_32_P72553	8.483987017	8.914333879
CUST_15051_PI416261804	6.177735359	5.667362461
A_23_P346405	9.118775881	9.217022491
A_24_P128187	6.666428309	4.861581137
A_23_P114713	1.73493539	2.510592179
CUST_4415_PI416261804	9.293216491	8.63751045
A_24_P97836	7.86433373	7.315847412
A_23_P88971	9.775632113	10.1295532
CUST_6698_PI416261804	5.164959311	3.794017073
CUST_4917_PI416261804	9.151994533	9.626848712
A_23_P383060	10.29312416	10.50332856
A_23_P45294	10.36944161	11.21649946
CUST_1190_PI417557136	4.450038848	4.667234204
CUST_1350_PI416261804	5.11291915	5.796759621
CUST_243_PI416379584	1.69333637	2.590489985
A_32_P159347	14.22154447	14.28997734
A_23_P207154	4.836038347	4.273328709
CUST_1188_PI417557136	6.062302754	5.003333011
A_24_P256668	7.512506825	7.634775927
A_23_P203613	2.700606361	2.699316483
A_32_P193771	6.031557715	6.393774195
A_23_P169097	2.580855254	2.63151468
A_24_P525749	13.03791918	12.53204871
CUST_5046_PI416261804	8.401580979	8.90049856
A_32_P30489	1.755147538	2.652314341
CUST_37_PI416383280	13.76196099	14.06184315
A_24_P346210	9.56731339	9.15833703
A_23_P51986	8.140355579	8.522767407
A_23_P46275	13.78733202	14.10107423
CUST_473_PI417507815	3.105660619	2.77672878
A_24_P795662	1.729449275	2.702659318
A_24_P41570	15.47329218	15.5891247
A_32_P515920	1.955289224	2.768612213
A_24_P16124	13.28919338	14.04275919
A_24_P314585	3.403863315	2.737618707
A_23_P421465	9.257698981	9.491393879
A_23_P84219	3.514572593	3.516839171
A_32_P3955	2.97413358	3.075605102
A_24_P322426	7.531181943	7.503152476
A_23_P18053	4.868536418	3.759714155
CUST_11018_PI416261804	2.444577485	3.15393436
A_23_P106241	10.12012249	10.07882594
A_24_P917254	2.426853985	2.782979689
A_23_P119683	11.40452182	11.40713024
A_32_P207054	9.868346637	9.793193439
A_23_P104116	15.23358965	15.50375471
A_23_P5115	13.13981335	12.94148031
A_32_P120726	7.06644041	7.827818069
CUST_4999_PI416261804	10.61904856	11.38567278
CUST_2028_PI417557136	2.357962056	3.01086425
CUST_4832_PI416261804	5.940969561	5.810746364
A_32_P5800	5.892378022	7.209734039
CUST_4243_PI416261804	1.820437396	3.074175067
CUST_1120_PI416573500	1.741699102	2.881911808
A_23_P257091	10.07410717	10.29424678
CUST_7463_PI416261804	10.84449217	11.13054579
A_23_P65651	12.09069279	12.36139698
A_24_P203689	8.121205678	7.490392609
A_24_P144601	13.74808136	14.50822945
A_24_P245767	9.580560339	9.383719497
CUST_7181_PI416261804	8.965792039	9.204368599
A_32_P52268	3.373004012	3.232512015
CUST_7629_PI416261804	4.090350968	3.640407853
CUST_16537_PI416261804	11.01684566	10.87697392
A_23_P146233	7.334978264	10.06011892
CUST_10893_PI416261804	10.3505878	10.21706587
A_23_P145134	10.10469875	9.868746281
CUST_401_PI417507815	8.251606418	8.838313647
A_23_P85414	8.012651587	7.853821814
A_23_P78444	10.95380423	10.57989004
A_24_P925292	3.837283573	3.069197048
CUST_1399_PI417557136	7.192244719	7.030308238
A_24_P59882	1.806995536	3.04069573
A_24_P614962	1.829166757	3.272785859
A_24_P936875	5.687099408	4.505877363
A_23_P259692	15.08359338	15.04801849
A_24_P669329	2.165113709	3.103298089
A_23_P98002	2.039110589	3.304898878
A_24_P228579	10.27940611	10.96473034
A_23_P208482	5.092995026	3.151904492
A_24_P376760	1.781292485	3.04547835
A_32_P144452	1.767398478	3.030503512
A_24_P323598	8.625579856	8.933424205
A_32_P97798	2.351846562	3.268865613
CUST_724_PI416261804	8.565115563	8.699762065
A_24_P325118	1.788454973	3.086716299
CUST_857_PI416379584	1.784468222	2.469515125
CUST_16308_PI416261804	10.73630666	9.663217923
CUST_1144_PI417557136	1.859290632	2.501208449
A_24_P73943	7.691319341	7.529184344
CUST_254_PI416261804	1.864400857	3.432383043
CUST_15331_PI416261804	12.10643751	11.98624533
A_24_P132019	2.966832867	2.844461377
A_32_P108420	5.106058091	4.95771716
A_23_P164081	11.02816255	10.75379695
A_23_P5300	8.062919541	6.996444742
A_32_P475462	1.951985791	2.608551638
CUST_2862_PI416261804	1.941963292	2.597395706
A_24_P315986	17.24952434	17.23698477
A_24_P696546	2.661275576	2.618873413
A_23_P38482	11.867124	11.82082151
A_32_P410272	2.998640157	2.666539164
A_24_P539275	7.940037623	7.902841095
CUST_6912_PI416261804	7.196116031	7.826938857
A_32_P41551	2.032104601	2.829123385
CUST_14484_PI416261804	9.288272423	9.488738088
A_24_P253233	9.498261309	9.367030918
A_24_P340036	2.192212237	4.520363164
A_32_P202125	1.971807117	2.622374657
CUST_15450_PI416261804	12.30379217	12.62175151
A_23_P119812	8.548712732	9.429555902
CUST_15357_PI416261804	3.540598099	2.970172367
A_23_P160567	6.40929903	6.269667071
A_24_P225961	11.15395459	10.96478302
A_24_P843335	2.701359629	3.085759817
A_24_P610618	2.227720312	2.671542676
A_23_P319466	1.962820593	2.618350364
A_23_P11295	11.21785993	11.53165946
A_23_P390528	7.874911915	7.124991652
A_23_P22190	1.97781932	2.635959601
CUST_1259_PI416573500	6.065569863	6.988179306
A_24_P143138	8.642565275	8.508716608
A_23_P422204	6.647002835	7.279337466
A_23_P125680	3.804963031	3.020632611
A_24_P359771	9.458614312	9.530306561
CUST_1740_PI417557136	6.515533537	6.239395067
A_23_P48973	7.12837467	7.796114016
A_24_P387926	2.079527025	2.79984576
A_32_P96085	1.919767469	2.60965636
CUST_5_PI417557136	2.731286588	2.873955516
CUST_17142_PI416261804	1.955472558	2.761852589
CUST_16746_PI416261804	9.537099188	9.242976105
CUST_13034_PI416261804	7.750067904	8.112549938
A_23_P253389	8.433173834	8.600925244
A_23_P209356	6.503009307	6.766741252
CUST_402_PI416408490	1.909140038	2.707726902
CUST_13093_PI416261804	3.935587393	2.701035792
A_32_P141969	2.116369205	2.824684707
CUST_5020_PI416261804	2.593134489	2.805981973
CUST_351_PI416379584	1.852594526	2.572040636
CUST_12315_PI416261804	8.258153143	8.206082466
CUST_9950_PI416261804	1.989923379	2.759014953
A_23_P10442	11.60647862	11.4702587
A_23_P257962	1.847573189	2.557595514
CUST_813_PI417557136	1.809985117	2.557868724
A_23_P250714	6.529138355	6.480709977
A_23_P253586	5.302601717	5.498217293
A_24_P87824	11.86430765	11.39565151
A_23_P100203	11.66984286	11.92678301
CUST_718_PI416379584	1.817570108	2.546828351
A_23_P102192	9.481163318	10.07180243
CUST_304_PI416408490	1.784314386	2.531927131
CUST_11436_PI416261804	5.99455804	5.054501814
A_24_P151106	3.656042393	2.51674946
CUST_7777_PI416261804	4.942656339	5.210678284
A_23_P143514	4.941211077	5.649405091
CUST_6883_PI416261804	1.82602848	2.68235108
A_23_P125717	10.15139525	11.38098257
CUST_11395_PI416261804	7.56221657	7.993043557
A_23_P331177	4.21793059	2.703621263
A_24_P153324	12.93622705	12.54923943
A_24_P336113	10.0732281	10.0127047
A_23_P16609	9.843362903	9.624693344
CUST_6608_PI416261804	4.929492298	4.647464157
A_23_P14174	3.491844356	4.349895447
CUST_2229_PI416261804	8.498016579	8.416446581
A_23_P380526	13.11254108	13.42685288
A_32_P38286	6.482758874	6.068502067
A_24_P463658	3.025325177	2.504347629
A_24_P346886	14.62806371	14.72129885
CUST_7873_PI416261804	4.40977367	6.455696137
CUST_1307_PI416261804	1.685238907	2.538322515
CUST_3935_PI416261804	2.926549022	2.517595755
CUST_15999_PI416261804	10.94492677	10.96307522
A_23_P385742	5.109317794	4.647709675
A_23_P19004	10.11203903	10.38682771
CUST_11416_PI416261804	9.438335624	10.1303457
A_24_P117845	3.055664984	2.691730981
CUST_6545_PI416261804	12.90178897	13.45865261
CUST_7342_PI416261804	5.316073049	3.964751336
A_23_P64770	12.85542667	13.04618772
A_24_P925840	1.668946253	2.59088729
CUST_1878_PI416261804	4.545952587	2.718384926
CUST_667_PI416573500	4.933772544	4.526224654
CUST_3706_PI416261804	15.26634856	14.86867506
A_32_P2157	3.285641125	2.58622924
CUST_5859_PI416261804	7.054920291	7.049025603
A_23_P154400	5.666329037	2.894097881
A_24_P331675	2.572188403	2.643941616
A_24_P74064	8.679441958	8.646626077
A_23_P132595	10.08212128	10.27734515
A_24_P366644	2.890578449	2.846001118
CUST_2387_PI416261804	3.925124694	2.789175001
A_23_P211948	1.680647016	2.652238648
A_23_P41049	9.697768048	9.173585093
A_24_P46130	5.96608473	3.844046339
A_23_P215701	5.358372447	4.424748483
A_32_P61884	1.993387393	2.812576216
A_24_P503731	4.454143015	2.848403674
CUST_9910_PI416261804	2.265720905	2.818896479
CUST_9200_PI416261804	7.863874516	5.58552841
CUST_14055_PI416261804	3.821541953	3.023888015
A_32_P56382	1.724968338	2.765532019
CUST_298_PI416408490	2.231630975	3.001818795
CUST_6262_PI416261804	8.05604464	8.366697256
A_23_P32785	9.906642336	10.07848466
CUST_16399_PI416261804	8.558975188	8.57711283
A_24_P930391	5.381412424	3.41609366
CUST_7404_PI416261804	11.55287134	11.43765467
CUST_9070_PI416261804	10.27959186	10.18149693
CUST_874_PI416261804	5.205484619	5.271819841
A_24_P944502	1.821012417	3.059092453
A_24_P41042	9.288826098	9.546602915
CUST_14954_PI416261804	10.44361785	10.75015065
A_23_P154235	7.859650771	8.80536562
A_32_P864116	1.90318694	2.988971937
CUST_12697_PI416261804	7.991225339	8.940064083
A_24_P242723	1.760603905	2.905439453
CUST_3525_PI416261804	5.398350205	6.303334595
CUST_11_PI417507815	6.086148793	4.775218891
CUST_6951_PI416261804	8.864605025	8.308542421
A_23_P417632	3.275665566	3.531019155
A_23_P93591	7.718552553	7.402858524
A_24_P461998	3.260917761	3.318997679
A_32_P115382	4.332139943	3.307394642
A_23_P168761	12.10708974	12.18699733
A_23_P54064	9.411464159	9.507503354
CUST_4169_PI416261804	1.769473055	3.003164497
CUST_1366_PI416261804	11.10095758	10.29016787
A_23_P44155	1.896523358	3.014259944
CUST_14138_PI416261804	6.236411875	6.23859468
CUST_16320_PI416261804	3.330032305	3.126634635
A_23_P142878	3.849514629	3.4824376
CUST_11570_PI416261804	1.800385763	3.011239884
CUST_6695_PI416261804	8.894541332	9.277177669
CUST_103_PI416261804	6.235920362	5.22898931
A_23_P105212	1.924083294	3.265109495
A_24_P593036	3.422691708	3.218816905
A_23_P152995	5.281030962	3.130232936
CUST_17056_PI416261804	6.011469617	5.887458831
CUST_2023_PI417557136	1.806059467	3.020291545
A_24_P255954	13.2806428	13.65233162
A_32_P122907	11.28914804	10.41236112
A_23_P138426	9.620715228	9.655790701
A_24_P168925	8.566662236	10.07136195
A_23_P301021	6.99974306	4.817812364
A_24_P914043	1.767388161	3.144549556
CUST_16832_PI416261804	9.337599979	9.928139689
A_23_P250358	2.210148831	4.268500484
CUST_178_PI417507815	3.086937934	2.812286002
A_24_P333857	1.989828236	2.669864725
A_23_P301877	8.823138652	8.965276444
CUST_13404_PI416261804	8.114108918	7.046301366
A_32_P62276	2.112422511	2.892664779
A_24_P679984	1.979368652	3.543002597
A_24_P941824	10.34847853	10.23195499
A_23_P121282	4.062464327	3.47806144
A_24_P278602	4.300954266	2.731019654
A_23_P347131	7.157817347	7.872905976
CUST_13336_PI416261804	7.652943529	7.500648348
A_24_P531720	1.940698851	2.598370885
CUST_13481_PI416261804	6.330490127	6.736576351
A_23_P160025	6.185079216	5.588628376
CUST_14319_PI416261804	6.300661896	8.002785115
A_23_P210224	11.19920156	8.379343628
A_23_P415663	6.685824893	4.896668457
A_24_P747419	3.192473472	3.211619869
A_32_P84092	4.23719359	2.789741591
A_32_P214611	8.835123985	9.057730041
A_24_P78862	4.141708854	6.220743771
A_23_P134078	10.94174043	10.42707535
A_23_P76078	7.236058806	7.939780226
CUST_3714_PI416261804	10.68676629	9.966638596
A_24_P418780	10.39627663	10.6472534
A_23_P42882	2.822504668	2.91818083
A_24_P410878	1.994258218	2.650290072
A_23_P113994	7.942763766	8.67480239
A_32_P66148	2.92000982	4.829364225
A_23_P143288	1.987156338	2.652041671
CUST_3578_PI416261804	7.791983223	7.8377787
A_32_P222106	1.985567945	2.703355183
CUST_5569_PI416261804	11.47579102	11.538117
CUST_9949_PI416261804	1.961669476	2.63223773
CUST_310_PI416379584	2.592551277	2.678929111
CUST_440_PI417557136	11.32943267	11.00034309
CUST_7584_PI416261804	3.571462722	5.222888636
A_24_P30194	6.741843248	6.868858938
A_23_P129413	10.79518484	9.142256253
A_24_P203072	10.08216457	9.636510818
A_32_P219963	6.382626653	6.311241518
A_24_P188231	2.838989362	2.886646158
A_23_P10458	1.920189149	2.602996163
A_24_P117663	2.036305719	2.859101075
CUST_6762_PI416261804	2.364082405	2.680159984
A_24_P5743	10.05819533	10.5514225
A_23_P209962	10.98658148	11.00527898
CUST_3090_PI416261804	1.986699002	2.802386579
A_24_P162287	7.323501963	6.91256666
A_24_P115424	1.906401189	2.625083824
A_24_P99679	6.164024359	6.19832003
A_32_P305020	6.862396459	5.579050546
A_24_P280029	9.865796082	9.998254881
CUST_12589_PI416261804	6.620114746	5.364595351
CUST_5401_PI416261804	11.50184138	11.28165644
CUST_16077_PI416261804	10.23324211	10.32350066
CUST_60_PI416261804	1.82537342	2.595748212
CUST_1230_PI416573500	3.599051102	3.352415416
A_23_P66719	10.26179353	10.2499962
A_24_P464238	1.93840349	2.676404866
A_23_P348323	7.305529987	7.567879186
CUST_2870_PI416261804	1.802033775	2.530519737
A_23_P329112	4.580434718	3.859804539
CUST_2170_PI416261804	9.666252657	10.26546889
A_24_P32708	6.849262057	6.964299567
A_24_P153416	1.845849089	2.637622224
A_24_P775249	6.422860315	6.318350897
A_24_P918782	1.769434121	2.528586824
A_24_P314640	4.483738315	2.83683947
A_24_P101601	8.29543197	7.765633008
A_23_P211493	4.80694037	4.713116943
A_23_P203009	8.899071916	8.955823538
CUST_569_PI416261804	5.454188488	4.477120857
CUST_334_PI417557136	8.353898679	8.131270634
A_32_P88987	4.32440682	5.069074642
A_23_P6303	15.40569491	15.53012636
A_24_P941353	8.195487959	9.136902399
A_23_P85598	9.888214224	9.214505137
CUST_16783_PI416261804	2.156615392	2.985349365
CUST_11651_PI416261804	1.713203488	2.531998747
A_24_P279704	4.797508871	5.828089072
CUST_15867_PI416261804	7.788915465	6.60602012
A_24_P242076	11.93352307	11.99636506
A_24_P402090	1.666067499	2.539887023
A_32_P19431	16.39327308	16.18173162
A_24_P742420	1.670856166	2.633865165
A_23_P23765	10.83171467	11.00091752
CUST_1275_PI416261804	6.637357194	6.526678966
A_23_P418431	3.646454801	2.956944566
A_32_P107493	7.056364227	6.395010518
A_23_P104025	9.758440456	10.06226348
A_23_P127027	3.847263347	3.00823897
A_23_P394246	4.113716726	3.651395773
A_23_P406478	1.951327903	2.923896282
A_32_P107033	4.123159694	3.773415098
A_23_P44617	9.099426209	9.286327611
CUST_13100_PI416261804	5.895872399	6.766512729
CUST_14796_PI416261804	7.783491341	8.161543367
A_23_P71017	10.98687427	9.951203308
CUST_9449_PI416261804	1.672947763	2.644695886
A_32_P196520	8.18214557	7.796298084
A_32_P69802	3.441560845	2.968396943
CUST_943_PI416573500	8.937761614	9.780995191
A_32_P75695	5.026809618	4.42822153
A_32_P130962	8.123556937	7.09511763
A_23_P366812	6.564514871	6.053635487
A_24_P17870	6.747746866	6.924009852
CUST_185_PI416379584	1.723828303	2.779575065
A_23_P411814	13.541394	13.51303048
CUST_12301_PI416261804	7.877649425	7.699870546
A_24_P484196	1.69467659	2.755754216
A_24_P396994	12.98356929	13.40792388
A_24_P350649	11.20621843	10.78797608
A_24_P196562	7.416332474	7.836502531
A_24_P227326	16.81750192	17.12224357
A_32_P6221	6.841528412	6.458512904
A_23_P69606	2.649577794	2.78524351
A_24_P255314	11.82087571	11.89321155
CUST_1491_PI416261804	3.205456187	11.42308076
A_23_P212552	9.364709699	8.763605774
A_32_P128588	4.130623272	3.919820505
A_24_P354337	5.905957178	5.676248548
A_23_P97123	5.607077318	6.23941832
A_23_P82509	10.93007148	10.85818418
A_24_P920715	1.759075426	2.878451125
CUST_40_PI416408490	5.945386623	3.427284301
A_24_P152188	8.28303406	7.701466562
A_23_P211417	2.697641502	3.076607015
CUST_986_PI416379584	1.805052644	2.962434029
CUST_2906_PI416261804	4.572563877	3.430563681
A_23_P125157	8.314270745	8.215236823
A_23_P214354	8.681406697	9.064196871
CUST_14385_PI416261804	7.102147271	8.334016768
CUST_14672_PI416261804	11.39691052	9.288558791
CUST_12047_PI416261804	8.87461514	7.443025924
A_24_P201919	9.514194212	9.772232979
A_23_P35848	10.33777411	10.37997363
A_23_P75063	8.407600962	7.035831451
A_24_P759747	4.659811402	3.663327477
A_24_P245838	10.3105975	8.783293519
A_24_P103952	7.47109774	7.106706308
A_23_P92035	10.44567657	10.20557532
CUST_826_PI416261804	3.835357161	3.117060767
A_23_P5075	11.80150704	12.2905257
A_23_P311847	9.41431259	9.671848057
CUST_5962_PI416261804	1.779851931	3.040000439
CUST_1434_PI417557136	6.237210617	6.660583543
A_24_P911644	1.797706476	3.143115491
A_32_P166031	3.614964741	4.531456773
A_23_P4041	10.43422742	11.24220943
CUST_1547_PI416261804	5.61817624	6.443837802
A_24_P187921	5.145847819	5.573800813
A_23_P53018	7.827629295	8.124339687
A_23_P415015	5.375473275	4.827195832
A_23_P205575	6.427369293	6.619805934
A_23_P37327	10.88632952	10.2835341
CUST_8575_PI416261804	10.22686708	10.63060078
A_23_P128698	11.1474656	11.38946849
A_23_P87616	15.67901263	15.66600968
A_23_P356330	8.739653122	8.750812421
A_32_P923011	7.47758681	7.133616183
CUST_563_PI417557136	2.961489037	4.238106837
CUST_11090_PI416261804	7.411836396	6.69548858
A_23_P360268	5.390234948	6.885134677
A_23_P23502	1.927105668	2.583352134
CUST_6499_PI416261804	2.009776373	2.681895378
A_24_P919989	3.890790299	5.537329341
A_32_P10495	8.605284158	6.794700231
CUST_687_PI416573500	2.747709809	2.667011499
CUST_11645_PI416261804	2.008749956	2.671581419
A_24_P497524	2.582284844	2.641257541
CUST_15411_PI416261804	9.756609346	9.885193961
A_23_P350512	2.170302844	2.907137184
A_24_P195785	2.513147305	3.236243818
A_24_P48403	11.64583471	11.40201916
A_23_P170857	6.044520417	6.731187132
A_24_P245108	8.455051845	8.440081397
CUST_13000_PI416261804	5.645312346	5.784538239
A_23_P74852	6.003183662	6.248589924
CUST_6495_PI416261804	6.667270361	6.026129819
A_23_P141484	12.22159681	12.57363176
CUST_955_PI417557136	5.335637987	4.296411277
CUST_11680_PI416261804	5.57449389	5.548764875
A_24_P937842	3.747350274	2.661594181
A_24_P826646	14.33331443	14.20797949
A_32_P504827	3.575765485	2.715838528
CUST_8620_PI416261804	7.876524346	8.203689152
CUST_7753_PI416261804	2.018981668	2.886318029
A_23_P350451	5.520034463	5.719444563
CUST_3629_PI416261804	3.068560059	2.69517129
A_23_P75097	15.7982385	14.83698392
A_23_P368205	9.894999027	10.15383593
CUST_13912_PI416261804	7.454412873	8.347824847
CUST_48_PI417507815	17.67803899	17.4730867
A_24_P346725	1.971548833	2.704376109
A_24_P637226	1.966055852	2.727440152
CUST_8995_PI416261804	10.70706035	9.590502916
A_32_P95051	1.993403098	2.807820871
CUST_4894_PI416261804	9.534286695	9.43948792
CUST_7071_PI416261804	9.849917196	9.787890865
CUST_86_PI417507815	8.588468321	8.964089928
CUST_3676_PI416261804	10.55335714	10.80952039
A_32_P182609	3.961021652	3.449587232
A_23_P97835	1.895315722	2.701364901
A_24_P340227	1.861306382	2.592836998
A_24_P50281	9.889275232	10.09793555
A_24_P261567	6.884530353	7.41263572
A_23_P148959	10.34422827	10.34799627
CUST_10625_PI416261804	2.237020717	2.621019776
CUST_298_PI416573500	1.831530378	2.583302123
CUST_16943_PI416261804	1.918785295	2.657342404
A_24_P1545	8.453379535	8.91569804
A_23_P100522	11.64279891	10.86244848
A_24_P23067	2.861284865	2.627378638
CUST_10398_PI416261804	13.29982868	13.68040822
CUST_11180_PI416261804	1.812229323	2.550202404
A_23_P139891	2.040346927	2.790665721
A_32_P146815	10.44218636	9.889862356
A_24_P921155	9.970341361	9.591804335
CUST_1602_PI417557136	2.037400021	2.841314343
CUST_3470_PI416261804	1.797902023	2.571069658
A_24_P932757	1.747277106	2.545046643
A_24_P942798	4.532712261	2.702147202
CUST_9061_PI416261804	2.305080343	2.642280847
A_23_P97265	11.87616416	12.19927704
A_24_P333420	1.763164007	2.538491764
CUST_15028_PI416261804	5.047443013	5.00081634
A_23_P154266	12.85190657	12.76674446
A_24_P401491	2.26248351	3.07120081
CUST_6423_PI416261804	7.803420328	7.917797608
A_23_P378926	6.446844365	5.509771175
A_23_P26243	11.48969167	12.14717698
CUST_607_PI417557136	9.857538	11.62427018
A_23_P13725	3.655830432	5.035098114
A_24_P714750	9.635257316	9.925330846
A_23_P75989	10.03550658	11.00965946
A_24_P247699	12.60730737	12.42309148
CUST_239_PI416408490	1.703031691	2.555425155
A_24_P750159	1.676161999	2.56248352
A_24_P219094	6.643429908	6.730145627
CUST_12342_PI416261804	1.837857444	2.694666204
A_23_P63557	8.842558853	7.635585291
CUST_9332_PI416261804	12.29221988	12.57850288
A_23_P306507	9.042345872	8.830965488
A_24_P7594	1.70538977	2.576482024
CUST_2001_PI417557136	2.827510297	2.767732353
A_24_P96593	8.208986581	7.906223881
A_24_P312119	7.920314252	8.136060415
A_24_P308851	4.56614839	3.285331184
CUST_8230_PI416261804	1.700242108	2.595845647
A_23_P75288	11.8480956	12.04496339
A_24_P923765	14.97594566	14.95588384
A_23_P250948	8.166342243	7.868084304
A_23_P428260	8.800284331	8.526728079
A_32_P151851	2.8125392	2.79390816
A_24_P201381	13.69245815	13.43474416
CUST_7103_PI416261804	7.248244239	7.372487752
A_23_P17560	8.256220696	8.016661814
A_24_P340916	8.127107608	8.450618411
CUST_15660_PI416261804	10.8914635	10.60123211
CUST_1447_PI416261804	6.368304073	6.908825971
A_24_P6764	3.233952772	2.842707119
CUST_3590_PI416261804	1.674648861	2.711716079
[truncated: 58,951 more rows]
