# Supplementary material for: Improving reliability and absolute quantification of human brain microarray data by filtering and scaling probes using RNA-Seq
Source: BMC Genomics. 2014 Feb 24;15(1):154. doi: 10.1186/1471-2164-15-154 (PMC4007560; doi:10.1186/1471-2164-15-154)
Supplement: Supplementary file 1 — Additional file 1: Code and data to reproduce analysis. This zip file contains two code documents and several supporting data files that are required, along with data from the Allen Brain Atlas data portal (http://www.brain-map.org) to reproduce nearly all figures and statistics presented in this manuscript. (ZIP 11 MB) [file 12864_2013_7016_MOESM1_ESM.zip › Additional_File_1/pairedRNAseqSamples.csv]

Region	Subregions	B1_L1	B1_L2	B1_R1	B1_R2	B2_L1	B2_L2	B2_R1	B2_R2
AnG-i	AnG-i	28.AnG-i-L.S010059	30.AnG-i-L.S010013	26.AnG-i-R.S010070	28.AnG-i-R.S010055	20.AnG-i-L.S020343	20.AnG-i-L.S020262	18.AnG-i-R.S020183	22.AnG-i-R.S020393
AnG-s	AnG-s	30.AnG-s-L.S010007	28.AnG-s-L.S010053	26.AnG-s-R.S010071	28.AnG-s-R.S010048	22.AnG-s-L.S020390	20.AnG-s-L.S020342	20.AnG-s-R.S020247	22.AnG-s-R.S020385
FuG-its	FuG-its	12.FuG-its-L.S010210	14.FuG-its-L.S010361	12.FuG-its-R.S010196	18.FuG-its-R.S010449	12.FuG-its-L.S020492	14.FuG-its-L.S020337	14.FuG-its-R.S020245	16.FuG-its-R.S020377
GRe	GRe	04.GRe-L.S010034	06.GRe-L.S010044	10.GRe-R.S010128	08.GRe-R.S010097	08.GRe-L.S020124	06.GRe-L.S020092	06.GRe-R.S020102	08.GRe-R.S020125
ITG	ITG-its, ITG-l, ITG-mts	14.ITG-l-L.S010338	18.ITG-l-L.S010465	18.ITG-its-R.S010450	22.ITG-l-R.S010254	14.ITG-mts-L.S020233	20.ITG-its-L.S020270	20.ITG-its-R.S020266	12.ITG-mts-R.S020146
MFG	MFG-i, MFG-s	12.MFG-i-L.S010186	18.MFG-s-L.S010437	16.MFG-i-R.S010367	12.MFG-s-R.S010179	12.MFG-i-L.S020291	12.MFG-s-L.S020134	10.MFG-i-R.S020037	10.MFG-s-R.S020038
MTG	MTG-i, MTG-s	12.MTG-i-L.S010208	12.MTG-s-L.S010207	22.MTG-i-R.S010250	22.MTG-s-R.S010252	18.MTG-i-L.S020198	20.MTG-s-L.S020263	20.MTG-i-R.S020254	14.MTG-s-R.S020227
OrbitalG	LOrG, MOrG, POrG, AOrG	06.LOrG-L.S010046	04.MOrG-L.S010035	04.LOrG-R.S010021	10.MOrG-R.S010127	06.MOrG-L.S020094	04.MOrG-L.S020032	04.MOrG-R.S020033	08.POrG-R.S020122
orIFG	orIFG	06.orIFG-L.S010047	10.orIFG-L.S010117	10.orIFG-R.S010113	10.orIFG-R.S010111	04.orIFG-L.S020024	06.orIFG-L.S020104	06.orIFG-R.S020090	04.orIFG-R.S020027
PCLa-i	PCLa-i	22.PCLa-i-L.S010237	24.PCLa-i-L.S010153	22.PCLa-i-R.S010238	20.PCLa-i-R.S010281	14.PCLa-i-L.S020235	16.PCLa-i-L.S020353	14.PCLa-i-R.S020237	16.PCLa-i-R.S020355
PCLa-s	PCLa-s	24.PCLa-s-L.S010144	22.PCLa-s-L.S010236	22.PCLa-s-R.S010235	24.PCLa-s-R.S010143	16.PCLa-s-L.S020352	18.PCLa-s-L.S020169	16.PCLa-s-R.S020354	14.PCLa-s-R.S020236
Pcu	Pcu-i, Pcu-s	28.Pcu-s-L.S010050	24.Pcu-s-L.S010152	24.Pcu-i-R.S010156	28.Pcu-i-R.S010057	20.Pcu-s-L.S020249	22.Pcu-i-L.S020391	20.Pcu-i-R.S020256	22.Pcu-s-R.S020386
V2	Cun-pest, LiG-pest	28.LiG-pest-L.S010067	28.Cun-pest-L.S010063	26.LiG-pest-R.S010082	28.LiG-pest-R.S010066	24.Cun-pest-L.S020416	20.Cun-pest-L.S020257	20.LiG-pest-R.S020267	24.Cun-pest-R.S020411
PoG-cs	PoG-cs	22.PoG-cs-L.S010243	24.PoG-cs-L.S010150	24.PoG-cs-R.S010140	16.PoG-cs-R.S010384	18.PoG-cs-L.S020171	16.PoG-cs-L.S020361	16.PoG-cs-R.S020350	12.PoG-cs-R.S020158
PoG-l	PoG-il, PoG-sl	24.PoG-il-L.S010157	22.PoG-sl-L.S010241	18.PoG-il-R.S010443	20.PoG-sl-R.S010275	18.PoG-il-L.S020181	14.PoG-sl-L.S020224	16.PoG-il-R.S020344	14.PoG-sl-R.S020275
PrG	PrG-cs, PrG-il, PrG-prc, PrG-sl	22.PrG-sl-L.S010239	18.PrG-prc-L.S010440	18.PrG-il-R.S010431	22.PrG-sl-R.S010233	10.PrG-prc-L.S020046	10.PrG-il-L.S020059	14.PrG-il-R.S020272	16.PrG-cs-R.S020349
SFG-l	SFG-l	18.SFG-l-L.S010436	14.SFG-l-L.S010323	18.SFG-l-R.S010425	04.SFG-l-R.S010017	02.SFG-l-L.S020008	04.SFG-l-L.S020019	10.SFG-l-R.S020039	08.SFG-l-R.S020107
SFG-m	SFG-m	16.SFG-m-L.S010368	18.SFG-m-L.S010435	08.SFG-m-R.S010087	16.SFG-m-R.S010369	10.SFG-m-L.S020041	08.SFG-m-L.S020109	12.SFG-m-R.S020277	02.SFG-m-R.S020013
SMG-i	SMG-i	24.SMG-i-L.S010173	22.SMG-i-L.S010248	20.SMG-i-R.S010273	22.SMG-i-R.S010227	16.SMG-i-L.S020366	18.SMG-i-L.S020190	16.SMG-i-R.S020347	16.SMG-i-R.S020348
SPL	SPL-i, SPL-s	30.SPL-i-L.S010006	28.SPL-i-L.S010052	30.SPL-s-R.S010002	30.SPL-s-R.S010003	20.SPL-s-L.S020248	20.SPL-i-L.S020341	18.SPL-s-R.S020173	20.SPL-s-R.S020246
STG	STG-i, STG-l	22.STG-i-L.S010265	16.STG-i-L.S010402	18.STG-l-R.S010457	24.STG-i-R.S010161	14.STG-l-L.S020229	16.STG-i-L.S020374	14.STG-i-R.S020226	18.STG-i-R.S020184
V1	Cun-str, LiG-str	26.LiG-str-L.S010081	28.LiG-str-L.S010064	28.LiG-str-R.S010061	24.LiG-str-R.S010165	22.Cun-str-L.S020401	20.LiG-str-L.S020259	20.LiG-str-R.S020260	24.LiG-str-R.S020414
CaudateNucleus	HCd, TCd	12.HCd-L.S010224	17.HCd-L.S010557	16.HCd-R.S010414	13.HCd-R.S010535	14.HCd-L.S020521	10.HCd-L.S020205	15.TCd-R.S020474	14.TCd-R.S020430
CbCx	(all 26 of them)	67.PV-IX-L.S010498	61.He-Crus I-L.S010492	78.He-VI-R.S010508	78.He-VIIIA-R.S010504	64.He-VIIIA-L.S020656	67.PV-IV-L.S020671	71.PV-VIIB-R.S020697	75.He-Crus II-R.S020722
CingulateG	CgGf-i, CgGf-s, CgGp-i, CgGp-s	18.CgGp-i-L.S010477	18.CgGp-s-L.S010476	12.CgGf-s-R.S010226	16.CgGf-i-R.S010373	16.CgGf-s-L.S020356	12.CgGf-i-L.S020279	10.CgGf-s-R.S020040	06.CgGf-s-R.S020084
GlobusPallidus	GPe, GPi	17.GPe-L.S010556	16.GPi-L.S010417	16.GPe-R.S010416	15.GPe-R.S010543	14.GPe-L.S020441	13.GPi-L.S020555	13.GPe-R.S020216	13.GPi-R.S020531
Insula	LIG, SIG	14.SIG-L.S010351	16.LIG-L.S010392	24.LIG-R.S010160	16.SIG-R.S010412	10.SIG-L.S020060	14.LIG-L.S020448	10.SIG-R.S020057	14.LIG-R.S020444
ParahippocampalG	PHG-cos, PHG-l	12.PHG-cos-L.S010213	14.PHG-cos-L.S010363	14.PHG-l-R.S010354	14.PHG-cos-R.S010355	12.PHG-l-L.S020495	14.PHG-cos-L.S020340	16.PHG-cos-R.S020562	14.PHG-cos-R.S020335
Putamen	Pu	16.Pu-L.S010419	16.Pu-L.S010420	13.Pu-R.S010536	12.Pu-R.S010217	11.Pu-L.S020210	10.Pu-L.S020206	11.Pu-R.S020208	13.Pu-R.S020215
