# Supplementary material for: Improving reliability and absolute quantification of human brain microarray data by filtering and scaling probes using RNA-Seq
Source: BMC Genomics. 2014 Feb 24;15(1):154. doi: 10.1186/1471-2164-15-154 (PMC4007560; doi:10.1186/1471-2164-15-154)
Supplement: Supplementary file 1 — Additional file 1: Code and data to reproduce analysis. This zip file contains two code documents and several supporting data files that are required, along with data from the Allen Brain Atlas data portal (http://www.brain-map.org) to reproduce nearly all figures and statistics presented in this manuscript. (ZIP 11 MB) [file 12864_2013_7016_MOESM1_ESM.zip › Additional_File_1/RNAseqLog2TPMplus1_ESC.csv]

	YW-H1-d0-1a	ST-H9-d0-2a
6M1-18	0	0
7M1-2	0	0
A1BG	2.286376026	2.873198904
A1CF	0.04553874	0
A2LD1	0.781494997	1.911561899
A2M	1.112179508	0.097829383
A2ML1	2.704448269	2.080061626
A4GALT	3.345027919	2.474363645
A4GNT	0.054399646	0
AAA1	0	0
AAAS	6.395790522	6.29324898
AACS	5.342565379	4.54106925
AADAC	0	0
AADACL2	0	0
AADACL3	1.60605755	1.639113175
AADACL4	0	0
AADAT	2.661216102	4.160562589
AAGAB	5.501149701	5.526295969
AAK1	3.326478676	2.880040008
AAMP	7.07569722	7.077163284
AANAT	0.209122891	0.315040542
AARS	8.507103112	7.719081474
AARS2	4.320547515	3.850784304
AARSD1	5.894783709	6.287434165
AASDH	3.988721839	3.419206694
AASDHPPT	5.779683165	5.611178642
AASS	8.301734587	5.693915852
AATF	6.001944045	6.261932067
AATK	1.229506003	0.684297177
AB000466	1.639326905	2.003787572
AB007962	0.511210674	0.82901767
AB062081	2.667502651	2.969476896
AB073649	1.271280696	0.112593179
AB074160	0.086298028	0
AB074162	0.042946366	0.277286127
AB074166	0	0.038734148
AB074188	0.720431078	0.568183448
AB1	3.302662612	2.16654885
AB209061	2.769588497	0.993150796
AB209185	1.726491344	1.226422361
AB231702	0	0.098243644
AB231703	0	0
AB231705	0	0
AB231710	0	0
AB231711	0	0
AB231721	0	0
AB231722	0	0
AB231723	0	0
AB231724	0	0
AB231729	0	0
AB231731	0	0
AB231742	0	0
AB231761	0	0
AB231779	0	0
AB231784	0	0
AB240015	0.318204584	0
AB429224	0	0
ABAT	2.957008302	1.44606936
ABCA1	2.390862721	1.66394423
ABCA10	0.187693448	0.21490508
ABCA11P	2.848115382	2.990483945
ABCA12	0.111234978	0.030793201
ABCA13	0.205561925	0.168137182
ABCA2	2.936062082	1.484297105
ABCA3	3.264473375	3.092064486
ABCA4	0.155895161	0.022742803
ABCA5	1.145588182	0.335311635
ABCA6	0	0.031448865
ABCA7	3.37661312	1.745866761
ABCA8	0.206860512	0.59241994
ABCA9	0.357826233	0.202635165
ABCB1	0.285690308	0.318084553
ABCB10	3.185831471	3.803576665
ABCB11	0	0
ABCB4	0.657011959	0.800381784
ABCB5	0.90157055	0.682306967
ABCB6	4.426672822	3.905145467
ABCB7	5.657416875	5.559099691
ABCB8	3.63745426	3.718771447
ABCB9	1.863340831	1.275892585
ABCC1	6.189556381	5.367482058
ABCC10	3.430386303	3.18197913
ABCC11	0.222434941	0.159088479
ABCC12	0.040787423	0
ABCC13	0	0.103078499
ABCC2	0.291918568	0.300058603
ABCC3	0.91867717	1.033584711
ABCC4	3.527321582	3.039467132
ABCC5	4.826470985	4.161531527
ABCC6	0.975569202	0.532424456
ABCC6P1	0.482898109	0.0315384
ABCC8	0.500912381	0.265946422
ABCC9	4.271540081	4.642667693
ABCD1	2.017958542	2.212077033
ABCD2	0.052978902	0.046526599
ABCD3	5.040847924	5.078012893
ABCD4	3.728755499	3.622739852
ABCE1	6.768782777	6.727204016
ABCF1	7.086973493	7.052220206
ABCF2	5.551847638	5.71823276
ABCF3	5.16303702	5.336116066
ABCG1	1.245443246	0.108359654
ABCG2	3.140116123	2.712102477
ABCG4	1.426405712	1.062828169
ABCG5	0.142170524	0
ABCG8	0	0
ABHD1	0.70231783	0.201695922
ABHD10	4.298591459	4.432039841
ABHD11	4.193422282	4.202859294
ABHD12	5.728339294	5.87719403
ABHD12B	0.405857004	4.582529133
ABHD13	3.091775314	3.168669566
ABHD14A	2.356226787	2.467435581
ABHD14B	2.60049161	3.140976443
ABHD15	1.637980707	1.338316657
ABHD2	3.563093029	3.62305623
ABHD3	3.237784605	2.302333099
ABHD4	5.275986439	5.745233504
ABHD5	2.638256826	2.788729944
ABHD6	2.93024868	2.016230864
ABHD8	3.659604002	3.339514663
ABI1	5.034993447	4.942900948
ABI2	6.563208644	5.842481565
ABI3	1.484182568	2.943819578
ABI3BP	0.379651507	0.39002054
ABL1	6.467756111	6.128636722
ABL2	3.710751797	3.066985857
ABLIM1	5.729653841	5.574291837
ABLIM2	1.300635524	1.416610853
ABLIM3	0.596329372	0.461474736
ABO	0.250703129	0.222136339
ABP1	0.382213994	0.179377052
abParts	0.031448755	0.006135831
ABR	5.666212864	4.400519134
ABRA	0	0
ABT1	4.661492165	5.087049183
ABTB1	2.601156751	1.976126653
ABTB2	3.32884109	4.228710378
ACAA1	4.118849997	5.106683811
ACAA2	7.352320968	7.57560099
ACACA	6.573851081	5.950195775
ACACB	2.727211134	2.232129948
ACAD10	4.119416439	3.27766066
ACAD11	4.184463555	4.080708931
ACAD8	5.456287258	5.502078489
ACAD9	4.583161441	4.533278016
ACADL	0.975593313	0.439669554
ACADM	5.563239768	6.040318414
ACADS	2.869221009	2.875268774
ACADSB	3.720543871	3.052718965
ACADVL	6.205735878	6.402540469
ACAN	1.012609306	0.421196325
ACAP1	3.69296974	3.445565159
ACAP2	4.770421206	4.327693263
ACAP3	3.423756068	3.007107138
ACAT1	5.196969044	5.880679301
ACAT2	7.922573329	7.395062829
ACBD3	5.430535697	5.206159714
ACBD4	3.484792856	2.613862951
ACBD5	3.908847948	4.053750101
ACBD6	5.904134372	6.220844371
ACBD7	4.648713152	3.637496642
ACCN1	0.384541715	0.74380509
ACCN2	1.693683773	1.266235227
ACCN3	0.75517209	0
ACCN4	0.311758271	0
ACCN5	0	0
ACCS	0.706634002	1.117453082
ACCSL	0.052915758	0
ACD	4.853564766	4.948073769
ACE	1.474036427	0.552202857
ACE2	0.301519328	0.346664652
ACER1	0	0
ACER2	3.634521873	3.207287584
ACER3	3.52237469	3.084390058
ACHE	1.951856296	3.257254368
ACIN1	7.237263849	6.810074992
ACLY	8.399218507	7.871294903
ACMSD	0	0
ACN9	4.420011387	4.484683654
ACO1	5.91459714	6.204455798
ACO2	6.167335944	6.377364573
ACOT1	2.573691059	3.520163941
ACOT11	2.333695704	2.210385985
ACOT12	0.386251835	0.614557143
ACOT13	4.635017346	4.355724146
ACOT2	2.909430335	3.733839994
ACOT4	1.373533373	1.712151682
ACOT6	0.354638562	0.315639881
ACOT7	7.609631243	7.604616813
ACOT8	4.995240175	4.398050027
ACOT9	5.570516291	6.097307453
ACOX1	3.492220206	3.261942115
ACOX2	2.106586259	2.17456324
ACOX3	2.856123665	3.353231128
ACOXL	3.134679911	2.763851946
ACP1	7.418846369	7.275626926
ACP2	3.949945781	4.440050133
ACP5	3.045805768	1.736236786
ACP6	3.550682226	4.079262778
ACPL2	4.654120613	3.767632501
ACPP	1.503386283	0.500387965
ACPT	0.071829504	0
ACR	0.2023611	0.178978036
ACRBP	1.265677189	0.559377091
ACRC	0.866468407	0.548428161
ACRV1	0.351124336	0.686059657
ACSBG1	0.799944216	1.196550958
ACSBG2	0.112665091	0.033840023
ACSF2	3.288236778	2.250357157
ACSF3	3.287484515	3.174553629
ACSL1	2.633145372	2.574468643
ACSL3	6.284375421	6.043052275
ACSL4	5.458814733	6.259454259
ACSL5	0.152511441	0.107933937
ACSL6	0.630415581	0.444127503
ACSM1	0.166631058	0.04118878
ACSM2A	0.092542536	0.05112745
ACSM2B	0	0
ACSM3	2.812908083	1.38236165
ACSM4	0.055285558	0
ACSM5	0	0
ACSS1	1.29409437	0.597955594
ACSS2	4.435100263	3.174391069
ACSS3	4.395789845	3.774889933
ACTA1	5.415610581	8.358211652
ACTA2	5.072801927	5.183370294
ACTB	12.66050952	13.32288709
ACTBL2	0	0.05951851
ACTC1	5.170101513	7.051708618
ACTG1	12.13473124	12.57436459
ACTG2	3.845168593	8.976288645
ACTL6A	6.6415058	6.574164026
ACTL6B	1.985423555	0.252566983
ACTL7A	0	0
ACTL7B	0	0
ACTL8	0.449441647	0.401072251
ACTL9	0	0
ACTN1	8.620187384	8.675350939
ACTN2	1.27168874	0.718115846
ACTN3	5.312881867	4.30070798
ACTN4	8.059899361	7.981285862
ACTR10	4.728537657	5.098273424
ACTR1A	6.621459461	7.156314888
ACTR1B	5.326076849	4.819322949
ACTR2	7.691728495	7.684525013
ACTR3	7.163638638	7.55080886
ACTR3B	4.081972824	3.662961776
ACTR5	3.753139772	4.087217
ACTR6	5.360306437	5.085680285
ACTR8	4.151235352	4.148857417
ACTRT1	0	0
ACTRT2	0	0
ACVR1	4.219134611	4.32183718
ACVR1B	4.818497354	4.005860008
ACVR1C	0.547740274	0.269762349
ACVR2A	3.217122741	2.739230428
ACVR2B	5.82591481	4.880274422
ACVRL1	0.798756189	0.159740652
ACY1	5.836848893	5.995292409
ACY3	0	0
ACYP1	4.212805375	4.361237668
ACYP2	2.136561082	1.065426183
ADA	4.969856898	5.075921317
ADAD1	0	0
ADAD2	0.629101007	0.157612777
ADAL	3.718560307	3.768046179
ADAM10	6.568595834	6.136297394
ADAM11	2.105822211	0.907383316
ADAM12	0.789157319	0.313645807
ADAM15	4.655254712	4.465573379
ADAM17	5.189680712	4.56527256
ADAM18	0	0
ADAM19	4.432244786	5.334718262
ADAM2	0	0
ADAM20	0.100686721	0
ADAM21	0.516640492	0.035050867
ADAM22	3.500506368	2.231209815
ADAM23	3.66022195	4.142447899
ADAM28	0.683266094	0.173534095
ADAM29	0	0
ADAM30	0	0
ADAM32	0.042657278	0.037463779
ADAM33	2.27496009	1.648078004
ADAM6	0	0
ADAM7	0	0
ADAM8	1.798059185	1.196560681
ADAM9	4.909412858	5.043622395
ADAMDEC1	0	0
ADAMTS1	2.740146857	3.702524547
ADAMTS10	1.917836325	1.658718412
ADAMTS12	3.883359727	3.922595716
ADAMTS13	1.735581682	0.369875842
ADAMTS14	1.681920476	1.295799511
ADAMTS15	1.154181754	1.361784625
ADAMTS16	2.292709859	3.158262784
ADAMTS17	0.97828035	0.466197383
ADAMTS18	0.658187579	0.035851685
ADAMTS19	4.35331449	3.214228388
ADAMTS2	2.612821784	1.922208949
ADAMTS20	2.35282231	1.244311776
ADAMTS3	1.649579646	1.385398052
ADAMTS4	3.749714738	3.490821042
ADAMTS5	0.552324506	1.446129263
ADAMTS6	0.944057531	0.184097222
ADAMTS7	5.107782061	3.746048081
ADAMTS8	2.08071373	2.756202144
ADAMTS9	1.853882093	1.195248613
ADAMTSL1	0.864568384	1.661106707
ADAMTSL2	1.745050358	1.249100519
ADAMTSL3	4.058832902	3.550470708
ADAMTSL4	3.395799733	3.652812686
ADAMTSL5	0.889766328	0.035335549
ADAP1	2.948824547	2.211892127
ADAP2	0.398735272	0.536813344
ADAR	7.655021266	7.641373996
ADARB1	3.329971549	2.527491025
ADARB2	0.58020462	0.254186128
ADAT1	3.860489225	3.96334293
ADAT2	3.612798369	2.449019697
ADAT3	1.901948026	1.885894002
ADC	1.157396084	0.720874172
ADCK1	3.708736839	3.546683284
ADCK2	3.361721753	3.834510624
ADCK4	4.875371245	4.637253954
ADCK5	2.214456371	1.423196711
ADCY1	3.554208057	2.885588195
ADCY10	0.05505731	0.232347412
ADCY2	4.506084134	4.238067919
ADCY3	4.649694768	4.09808039
ADCY4	0.1391093	0.191494504
ADCY5	1.944945505	1.447904712
ADCY6	4.09604909	2.970966107
ADCY7	2.792095462	2.07331501
ADCY8	2.08696075	1.128563802
ADCY9	2.889585937	3.200264101
ADCYAP1	0.05952231	0
ADCYAP1R1	3.655332631	2.221239271
ADD1	6.637470838	6.783716488
ADD2	6.408156042	7.015945342
ADD3	6.73220839	6.147601498
ADH1A	0.09617764	0
ADH1B	0	0
ADH1C	0	0
ADH4	0.04866268	0.084277025
ADH5	8.540650199	8.377365317
ADH6	0.282321969	0.193708039
ADH7	0	0
ADHFE1	0.96679369	0.057445398
ADI1	5.208345376	4.972810667
ADIG	0	0
ADIPOQ	0.260561169	0.159273252
ADIPOR1	6.561057404	6.690246285
ADIPOR2	5.551983781	5.288103907
ADK	5.092430011	5.217340687
ADM	6.974103943	7.331129585
ADM2	4.061322841	3.498227982
ADNP	6.835354418	6.246493663
ADNP2	5.742132102	5.429067574
ADO	4.748516141	4.889011252
ADORA1	2.196827448	2.372584301
ADORA2A	2.669328401	2.458995402
ADORA2B	2.441450758	2.932531562
ADORA3	0.162437045	0.143475528
ADPGK	4.910319614	5.351719871
ADPRH	2.113402862	2.363720309
ADPRHL1	0.648764442	0.931927286
ADPRHL2	4.884668643	5.3668499
ADRA1A	1.689053759	1.032621852
ADRA1B	0.310171922	0.243654935
ADRA1D	0.234796401	0.179880471
ADRA2A	0.815585234	0.295204558
ADRA2B	3.053352528	1.881999593
ADRA2C	3.284011044	3.174485567
ADRB1	0.304529816	0.029416546
ADRB2	1.023858697	0.930536212
ADRB3	0.297684345	0
ADRBK1	5.34486249	5.48999703
ADRBK2	4.658710293	3.93858287
ADRM1	7.254770565	7.686742795
ADSL	7.853321051	8.119071347
ADSS	6.939465086	6.634585953
ADSSL1	3.90198422	2.494961484
AEBP1	5.246031814	4.753131014
AEBP2	5.135072395	4.487735334
AEN	7.13221647	7.164110731
AES	7.638730321	7.306750635
AF007131	0.533705364	1.005165224
AF007147	0	0.057961409
AF035281	1.941452206	1.175635887
AF047486	0	0
AF055024	0.807050915	0
AF070581	2.797769752	2.767325748
AF075059	0.875216074	0.149686056
AF075112	0	0
AF085962	0	0
AF085995	0	0.389047174
AF086102	0.41507319	0.475645148
AF086125	0.607876867	0.54717692
AF086132	3.961686977	3.825332639
AF086154	1.314517607	0.138190006
AF086184	1.006296976	1.107286745
AF086203	0	0
AF086219	0	0
AF086258	0	0
AF086288	0	0
AF086294	0	0
AF086303	0	0
AF086351	0.282427324	1.087979844
AF086476	0	0.3515652
AF088041	3.916966992	4.313961006
AF090102	0	0
AF090939	0	0.08175273
AF113016	4.506337942	2.696271867
AF116693	2.807539343	1.676412072
AF119915	0.447960185	0
AF131837	1.606300431	1.370775651
AF143870	0	0
AF143871	0	0
AF157115	0.971127073	0.45417356
AF161365	0.182700387	0
AF161426	0	0
AF161442	0	0
AF216583	0.663528083	0.197212741
AF258550	0.402149417	0.049963532
AF258560	0.918754588	0.353764464
AF268386	1.8308466	0.704056621
AF279775	0.264098339	0.607148957
AF279780	0.568240878	1.176401577
AF279782	0.424110917	0.852428836
AF283776	4.685779741	4.475585341
AF289551	3.401749492	1.199764813
AF339817	1.103749635	0.488253187
AF379632	0	0
AF380582	0	0
AF387615	0	0
AF397448	0	0
AF420437	0.965248443	0.398715169
AF452719	0.171686916	0
AF508907	0	0
AF520419	0	0
AF520792	2.075479366	2.264782491
AF520793	1.248224166	1.527131976
AF548120	0	0
AFAP1	4.198903756	4.395354957
AFAP1L1	2.445184524	2.670554735
AFAP1L2	2.400650367	2.547002519
AFF1	5.059996988	4.721710985
AFF2	2.934885	2.828166496
AFF3	1.190545677	1.017831107
AFF4	5.378970184	5.048566255
AFG3L2	6.427818921	6.658504728
AFM	0	0.083474209
AFMID	5.829072908	5.117850278
AFP	3.532589433	3.744329834
AFTPH	4.188086382	3.713505434
AG10	2.240045636	2.534358443
AGA	3.624740988	3.377374995
AGAP1	4.685573926	4.224413145
AGAP11	1.933973149	1.781859652
AGAP2	1.507442183	0.605824437
AGAP3	5.044457449	5.319953808
AGAP4	2.527440513	0
AGAP5	2.315467547	1.10101267
AGAP6	3.321728618	2.347185211
AGAP7	2.633984872	1.444272033
AGAP8	3.012895471	1.949057382
AGBL1	0	0
AGBL2	1.207260181	0.64736699
AGBL3	0.130760283	0.201208585
AGBL4	0.458859476	0.065372418
AGBL5	6.197912316	5.933754004
AGER	4.025374447	2.109435941
AGFG1	5.354845727	5.283982545
AGFG2	1.697905953	1.458919795
AGGF1	4.419215842	4.282794682
AGK	4.751992943	5.353392946
AGL	4.155822142	3.420557285
AGMAT	3.041060898	2.476851867
AGPAT1	7.267398484	7.253863494
AGPAT2	4.530843468	4.678131373
AGPAT3	1.869937162	3.333837881
AGPAT4	4.06136393	3.400151521
AGPAT5	6.243630987	5.776877918
AGPAT6	4.991746862	4.99285407
AGPAT9	0.989836288	2.37983896
AGPHD1	1.710264093	1.639322221
AGPS	4.794811501	4.952849584
AGR2	0.279463567	0.087505748
AGR3	0	0
AGRN	6.893702566	6.458085676
AGRP	0	0
AGT	0.286948251	0.127028287
AGTPBP1	5.691293295	5.56233064
AGTR1	0.200160519	0.180141434
AGTR2	0	0.139671276
AGTRAP	6.439953072	6.090879359
AGXT	0	0
AGXT2	0	0
AGXT2L1	0.768462213	0.700131519
AGXT2L2	2.904091168	2.833614489
AHCTF1	5.342338938	4.738917641
AHCY	8.890417005	8.897701405
AHCYL1	6.980259892	6.888403871
AHCYL2	4.591192011	3.988932718
AHDC1	4.131454022	3.254174722
AHI1	3.204120948	2.869239846
AHNAK	4.848439753	3.690837723
AHNAK2	1.984534103	2.11542442
AHR	3.111317686	2.297219268
AHRR	0.353350771	0.315076495
AHSA1	7.441228438	7.559241881
AHSA2	3.936255608	2.456550504
AHSG	0.632587816	0.799961166
AICDA	0	0
AIDA	7.394261962	7.231337133
AIF1	3.573799582	2.646450808
AIF1L	6.860683273	6.939522779
AIFM1	5.802577043	6.738697945
AIFM2	2.037140304	3.491351413
AIFM3	0.698225857	0.246925441
AIG1	5.185622527	5.360638329
AIM1	3.717233417	2.180281361
AIM1L	3.369016339	2.221310695
AIM2	1.386964033	0.359900825
AIMP1	5.660342395	5.604957974
AIMP2	6.226603189	6.45569845
AIP	5.289386733	5.395800952
AIPL1	1.315607089	0.671996968
AIRE	0.162579205	0.143540388
AJ011378	0	0.319732713
AJ011981	0.169630845	0.149306628
AJ276246	0	0
AJ420489	0.657867252	0.622228091
AJ420566	0.063941378	0
AJ420595	0.983904269	0.228491207
AJ606316	0.035397831	0
AJ606328	0.230335908	0.150348918
AJ606330	0	0
AJ606331	0	0
AJAP1	1.800792376	1.52749797
AK000154	3.538379262	2.985820707
AK000451	2.449559483	0.09678612
AK000470	4.488019052	1.256098656
AK000798	0.212464974	0.216937416
AK000807	0.225106597	0
AK000840	0.273867502	0.088496742
AK000872	0.050204787	0
AK001351	0	0
AK001394	1.096845224	3.578983318
AK001558	0	0
AK001582	0.055109566	0.023378842
AK001875	0.589743011	0.197952692
AK002090	0	0.118205958
AK021537	0.093479111	0
AK021563	1.850491476	1.316896413
AK021570	2.00287494	1.653418995
AK021664	2.030471852	1.973500402
AK021739	1.932549168	1.365555007
AK021804	0.28670217	0.034342486
AK021876	1.692550156	0.432792422
AK021888	1.853149977	2.173774969
AK021977	0.165116054	0.17794855
AK022382	0.49056123	0.498360555
AK022793	4.538184626	4.418355285
AK022898	0.195136279	0.592439619
AK022914	0.044795044	0.025502506
AK022993	1.922076493	1.408782896
AK023033	0.376999557	0.523240824
AK023040	3.930992757	2.905405991
AK023159	2.805545476	2.417582591
AK023304	0.372444822	0.108304664
AK023457	2.238314763	2.316849121
AK023507	0	0
AK023515	1.156259702	0.67337732
AK023548	0.177582554	0
AK023629	0.587031578	0.577250737
AK023809	0.428793359	0.547482573
AK024119	0.392129211	0.085226115
AK024141	0.023538365	0.061078621
AK024242	0.379596508	0.464580611
AK024243	0.42319614	0.204200454
AK024248	3.889490836	3.512286772
AK024736	1.782067162	1.12931226
AK024936	0	0
AK024998	0	0.033553652
AK025061	0.169003992	0
AK025117	3.425459149	3.265494156
AK025127	0.091311906	0
AK025140	4.191914948	4.376562288
AK025288	0.068535603	0
AK025321	0.168683801	0
AK025726	4.025349436	4.581591449
AK025793	0	0
AK025975	0.6095885	0.199277258
AK026101	2.810782744	3.170506689
AK026244	1.023737109	1.270376408
AK026379	0.631495568	0.592819323
AK026502	0.637241724	0.405594693
AK026512	0.198748892	0.652094151
AK026714	1.544727367	2.195292616
AK026736	0.753132016	0.040705517
AK026905	0.058541502	0.026120547
AK026965	0.729621358	0.972442858
AK027091	1.274986075	1.743713453
AK027145	0.04658066	0
AK027179	0.159089173	0
AK027190	0.059092933	0.101922149
AK027257	0	0
AK027541	1.291607612	2.392728792
AK054623	1.744930756	1.596543117
AK054708	0.275941048	0.242034762
AK054726	0.307079782	0.230613262
AK054749	0	0
AK054753	0.263038327	0.196766279
AK054836	0.043556408	0.075395845
AK054845	1.361980454	0.776433954
AK054880	1.048116588	1.445048839
AK054921	0.713095056	0.447322003
AK054970	2.365754458	1.885049698
AK054988	0.270282175	0.079793727
AK054990	3.685392955	0.31842408
AK055017	1.251540886	1.017267463
AK055055	0	0
AK055145	0	0
AK055250	0.219144778	0.265786956
AK055254	1.628511571	0.787897005
AK055257	1.525978652	1.160288505
AK055260	0.2092519	0
AK055267	0	0
AK055272	0	0
AK055323	2.865780857	1.648772548
AK055332	0.290355589	0.07178898
AK055351	0.574622645	0.597995605
AK055364	0.90148259	0.485850091
AK055370	0.821698652	0.426662994
AK055384	1.043096125	0.6729349
AK055386	0.45834965	0.14208719
AK055408	0	0.095094439
AK055439	0	0
AK055458	0.530010618	0.026222696
AK055459	2.790810709	1.286892143
AK055533	1.463705306	0.610467603
AK055550	0	0
AK055570	0.122757879	0
AK055601	3.712927127	3.580323092
AK055623	1.563185257	0.627317708
AK055631	0.0859527	0.038308359
AK055656	1.831433301	0
AK055666	1.524870069	0.773315277
AK055694	3.821417605	3.20226533
AK055712	0.684153764	0.230929361
AK055746	0.690379607	2.817714081
AK055772	0	0
AK055785	2.256576667	1.724049435
AK055803	0	0
AK055811	0	0
AK055853	0.228003235	0.084794896
AK055854	0.033548852	0
AK055856	0.084921013	0.025219955
AK055876	0.965825354	0.603620785
AK055890	0	0.035959102
AK055918	1.722065508	1.107160531
AK055932	0.084887239	0
AK055957	0.335738806	0.527029959
AK055967	0.438744602	0.538211677
AK055974	0.113452661	0.295536342
AK055981	2.309003783	2.260326674
AK056073	1.218776667	0.715107077
AK056077	0.348822859	0.332667567
AK056081	0.230254124	0.235085839
AK056084	0	0.657191996
AK056105	0.125681003	0.399650057
AK056135	0.023015658	0.395700951
AK056182	1.143736025	0.61324074
AK056196	1.976412347	4.146791452
AK056211	0.218711571	0.029271766
AK056228	0.082115116	0.072349117
AK056246	0.677195913	0.608836743
AK056252	0	0
AK056253	2.626123388	2.0861304
AK056267	0.207441191	0.323900416
AK056332	0.818395133	0.726449171
AK056351	4.510394629	3.609837278
AK056368	2.007138981	2.010395197
AK056396	0	0
AK056431	0.023261877	0
AK056432	0.524130617	0.96034472
AK056485	0	0
AK056486	1.865493017	0.13398816
AK056490	1.869694315	0.265926821
AK056524	1.709799263	1.219838341
AK056556	0.252625063	0.118970427
AK056558	5.731121597	5.644644272
AK056584	0	0.027099631
AK056618	1.058856981	1.13675463
AK056625	0	0.052103324
AK056657	0.875839023	0.816727579
AK056683	0.130336547	0.351971854
AK056686	0.467494689	0.223767988
AK056689	0.293237539	0.260231844
AK056780	0	0
AK056817	0.197097909	0.66547934
AK056897	0.079350271	0.069792959
AK056973	2.763001921	2.70153892
AK056982	0.681856478	0.678847788
AK057177	0.291830793	0.200665111
AK057187	0	0
AK057188	0.043239399	0
AK057218	0	0
AK057259	0	0
AK057304	0	0
AK057317	0	0
AK057321	4.454636729	4.623480377
AK057332	0	0
AK057351	0	0
AK057379	0.10119151	0
AK057396	0.04704891	0.041331901
AK057438	0	0
AK057448	0	0
AK057451	0.122446637	0.054976991
AK057455	0	0
AK057471	0.053741418	0.200049842
AK057473	2.836366264	2.610408253
AK057515	0	0
AK057519	0.309707272	0
AK057554	0	0
AK057596	0.698888552	0.851194785
AK057604	2.416719181	1.891716731
AK057657	3.94082999	3.71956085
AK057681	2.491542772	1.050925346
AK057719	0.867243734	0.081075963
AK057873	0.307336196	0.05492959
AK057887	4.311457496	4.434795133
AK057935	0.698843659	0.629531659
AK057978	0.816529496	0.242461074
AK058053	0	0
AK058136	0.067446287	0.17112252
AK058177	0	0
AK074198	0.178789748	0.265946696
AK074469	0.067686425	0
AK074615	0.77693703	0.383021686
AK075019	1.319106584	1.178766365
AK075337	3.626735339	4.474693784
AK090553	0.42830414	0.494176865
AK090593	1.744688219	2.088592846
AK090604	0.161854677	0
AK090674	2.276526789	1.750441393
AK090681	0	0.092468283
AK090688	0	0
AK090700	1.308227728	1.494214005
AK090788	0	0
AK090844	2.455804945	1.063809777
AK090854	0	0
AK090895	0	0
AK090904	1.843579665	1.478067478
AK090973	0.666412068	0.757990135
AK091028	0.625727266	0.339620283
AK091070	0.155203123	0.068747357
AK091102	1.917583263	1.152812741
AK091265	0	0.05479609
AK091275	0.090229439	0
AK091365	0.095400978	0
AK091624	0.847931243	0.151687622
AK091688	0.486632692	0.219806199
AK091729	1.919355065	1.34709836
AK091866	0.070913829	0.156671314
AK091889	0	0
AK091906	0.687483848	0.218356191
AK091996	1.418178484	1.080247142
AK092048	4.329287025	3.959452026
AK092080	1.096216428	0.465135662
AK092087	0.370801829	0.203094301
AK092098	2.45025436	1.49052993
AK092135	0	0
AK092143	0	0.080177979
AK092150	1.917647285	1.353117777
AK092331	1.885609275	1.821377335
AK092380	0.619862866	0.131019655
AK092451	0.199571287	0.073166552
AK092541	0.543159979	0.127633344
AK092589	0	0
AK092619	0	0.325253295
AK092965	0.811076019	0.41025152
AK093002	0.126630292	0.14696287
AK093026	0.35295748	0.313794989
AK093107	0	0
AK093114	0	0
AK093124	0.213149363	0.048854473
AK093193	0	0
AK093203	0.04831639	0
AK093205	0	0
AK093214	0	0
AK093219	0	0
AK093256	0.093985697	0.082727633
AK093264	0	0
AK093279	1.407630824	1.457413201
AK093299	0.562201687	0.053789096
AK093301	0	0
AK093356	1.649351108	1.486037479
AK093362	0	0
AK093363	0	0
AK093370	0	0
AK093381	0	0.053821416
AK093403	0	0
AK093412	0	0
AK093416	0.653299032	0.499324492
AK093513	0.546668589	0.052920498
AK093519	1.218904679	1.12129861
AK093525	0	0
AK093534	4.101210019	2.249749005
AK093551	2.267585916	1.569464081
AK093552	0	0
AK093746	0.091053889	0.148272447
AK093758	0	0.241085579
AK093871	1.392093145	1.94398716
AK093892	0.185278396	0.246732691
AK093898	2.999682219	2.354884952
AK093940	0	0
AK094117	1.470361892	1.133311307
AK094156	0.857294535	0.454744329
AK094188	2.080715535	2.201179053
AK094196	0.165594849	0
AK094280	0.276651119	0.370834094
AK094325	0.619997669	0.270149314
AK094342	0.926292784	0.479974137
AK094343	0.238139517	0
AK094352	0.305494982	0.161123697
AK094413	3.448319256	3.591785794
AK094462	1.659694857	1.265332085
AK094480	0	0.061928174
AK094525	0.832044328	0.658643815
AK094561	0	0
AK094562	0.385453126	0.152974302
AK094577	1.241676624	0.085813248
AK094599	0.419349217	0.325884496
AK094607	0	0
AK094621	2.174212694	2.097104663
AK094644	0.27541937	0.109736197
AK094674	0	0.070116252
AK094692	0.740809778	0.302730826
AK094715	0.600202011	0.760097507
AK094733	0.277543634	0.0867809
AK094818	1.431181303	1.003742027
AK094859	1.455278003	0.944385559
AK094909	0.047942792	0
AK094915	0	0
AK094916	0.138947612	0.025367994
AK094934	0.117519557	0.128267296
AK094945	0.883840471	1.295523534
AK094963	0.122437768	0.027731421
AK094985	0.239558474	0.212075402
AK095045	0.375629079	0.492801681
AK095112	2.479135465	1.345527463
AK095117	0.514419774	1.135385673
AK095119	0.326125486	0.084729811
AK095132	0	0.030662305
AK095151	3.550757903	3.282514789
AK095179	0.834452888	0.306638611
AK095187	0	0
AK095210	0.091102506	0
AK095242	0.430410881	0.253187255
AK095285	0	0.058696958
AK095310	0	0
AK095335	0.278499504	0.069318336
AK095365	0.063098416	0.027992464
AK095366	0.821489181	0.663207221
AK095439	0.689919724	0.861713125
AK095498	0	0
AK095546	1.360647751	0.469439893
AK095583	2.41477124	1.143931348
AK095618	0.115174582	0.187399225
AK095621	0.826436538	0.761528878
AK095633	1.820054279	1.51114324
AK095699	0	0.230520375
AK095700	3.581531212	2.501909482
AK095721	4.687801002	4.780005038
AK095779	0.095343509	0
AK095988	0.543459835	0.225838932
AK096023	0	0
AK096066	3.425897648	3.115058989
AK096159	0.179550514	0
AK096219	0.696432065	0.68117043
AK096230	0.991482804	0.798080196
AK096233	0.895932767	2.226486556
AK096249	0.975143658	0.359060466
AK096279	4.86591931	3.818296832
AK096291	1.770922746	1.335335891
AK096314	0.251017801	0.222282653
AK096319	3.161208204	2.609895544
AK096329	0.172836173	0.115955383
AK096335	2.757834813	2.289604563
AK096379	0.05934449	0.034977247
AK096380	0	0
AK096395	0.196457683	0.132997928
AK096475	0.91494642	0.657685358
AK096499	0	0
AK096549	0	0.102747561
AK096592	1.77294812	0.979002816
AK096622	0.469431502	0.273952325
AK096668	4.053991866	3.53042258
AK096766	0	0
AK096792	0.331706305	0
AK096803	0.609662809	0.298424159
AK096834	0.476209706	0.137244437
AK096849	0.419707149	0
AK096898	0	0.109915732
AK096932	2.427138589	2.747413762
AK096987	0	0
AK096995	0.043496615	0
AK097101	0.03395632	0
AK097119	2.396715959	1.099484595
AK097143	5.805376921	6.162352706
AK097161	0.078111168	0.068698711
AK097190	0.587031578	0.41860431
AK097193	0.348854354	0.108537788
AK097242	0.119642051	0.143995436
AK097283	5.059374082	5.418789132
AK097288	0.604945345	0.992123383
AK097289	0.615138909	0.329576859
AK097351	2.157942683	0.71832215
AK097370	0.757435674	0.949083335
AK097428	0.272554147	0.085182511
AK097432	2.216881767	0.290069404
AK097446	0.164466984	0.035703246
AK097447	0.577713468	0.264071866
AK097453	2.628511744	1.096681449
AK097470	0	0
AK097472	3.424299736	2.751741413
AK097493	0	0
AK097500	0	0
AK097508	0	0
AK097527	0.76603614	0.250768584
AK097571	1.057472047	1.1632575
AK097585	0	0
AK097590	2.124254696	0.398144226
AK097607	0	0
AK097622	0	0
AK097624	0.046979152	0
AK097625	0	0
AK097658	0.611220169	0.446839608
AK097686	0	0
AK097694	0	0
AK097701	0.562915627	0.693371222
AK097702	0.161392207	0
AK097706	0.042184018	0
AK097722	0	0
AK097759	0	0.087464664
AK097791	0.332711905	0.133656969
AK097794	1.889220932	2.006430375
AK097803	4.349058684	2.111794494
AK097814	2.739698145	1.511753651
AK097816	0	0
AK097829	0.121232758	0
AK097836	0.049888596	0
AK097853	0	0
AK097866	0.23884123	0.047022711
AK097902	0.600580958	0.369582774
AK097910	0	0
AK097921	0.835904388	0.307791363
AK097934	0.753446109	0.467397085
AK097952	0	0
AK097957	1.759046722	1.103260332
AK098067	0.158997065	0.029303868
AK098095	3.3288834	2.280085005
AK098198	0.547680194	0.371119675
AK098200	2.267102787	0.837301183
AK098263	0.583031242	0.62666966
AK098333	0.841940403	0.915337731
AK098438	2.186165405	1.715825044
AK098491	3.136128256	2.018186268
AK098548	0	0
AK098560	0.397896707	0.055676027
AK098570	1.106525567	0.286796841
AK098641	0	0
AK098656	0	0
AK098665	0.132848699	0
AK098705	0	0
AK098727	0.156986754	0.045809944
AK098763	0.073763385	0.111371084
AK098783	0.09651524	0.085143983
AK1	3.864264921	4.004914266
AK122764	0.444211511	0
AK123067	0	0
AK123100	1.933920497	1.781191472
AK123141	0.810116794	0
AK123177	0	0
AK123181	0.929342942	0.331277337
AK123263	0.490693476	0.257203
AK123292	0	0
AK123298	0.096810211	0
AK123300	1.65151066	0.512906015
AK123440	1.294853908	7.462678263
AK123450	2.386855637	2.144445226
AK123459	0.450238908	0.076425019
AK123543	1.019445039	0.460632795
AK123582	0.335869642	0.146278461
AK123584	1.737462857	1.290378674
AK123617	0.808113566	0.445025303
AK123632	0	0
AK123758	0.232738869	0.386150243
AK123771	0	0.061062443
AK123816	0	0
AK123826	0.518154818	0.197873912
AK123868	0	0
AK123872	2.1222489	1.078870797
AK123889	4.373608919	4.075638183
AK123891	2.119467232	1.114418304
AK123934	0.363818301	0.483219845
AK123947	0.211853343	0
AK123976	1.47068373	0.418170685
AK124056	0	0
AK124066	0	0
AK124130	0.955551765	0.608412111
AK124131	0	0
AK124173	0.096613363	0.085051966
AK124179	0	0
AK124194	1.713456566	1.558213281
AK124197	0.765266986	0.337658999
AK124226	0	0
AK124233	5.268999872	3.508141338
AK124262	0.442280092	0.101075647
AK124272	0	0
AK124308	0.252604693	0.312772131
AK124326	0.288647181	0.328854958
AK124327	0.335667427	0.409408785
AK124399	0	0
AK124433	1.313827251	0.699392825
AK124439	1.632161558	1.067362963
AK124484	2.905056028	1.760613979
AK124673	1.537100648	1.75270707
AK124680	0.860508913	0.669085242
AK124682	0.119268852	0
AK124820	0.805535764	0.526120137
AK124832	1.688060213	1.13229472
AK124857	0.351558033	0.031378731
AK124928	0	0
AK124950	0.357062578	0.366859983
AK124970	2.135103483	1.027880014
AK124973	0.863480585	0.533407755
AK125001	0	0
AK125051	0.037015164	0
AK125078	0.115454382	0
AK125083	0	0.068840197
AK125128	0	0
AK125237	0	0
AK125257	0.208445197	0
AK125288	9.405589323	10.67811507
AK125301	2.801284124	2.95179698
AK125311	0.544097528	0.680467159
AK125333	0.137713461	0.027865141
AK125397	0	0.057921779
AK125412	2.128422255	1.644379943
AK125429	1.027813573	0
AK125437	3.803940791	5.060786866
AK125463	0.337581023	0.570739242
AK125489	2.920280456	2.198663414
AK125500	1.016720097	0.450193438
AK125516	0.48971028	0.186966661
AK125532	0	0
AK125558	2.576322537	2.492093527
AK125594	0	0
AK125599	0.08201708	0
AK125676	0.428209341	0.061154942
AK125684	0.050072555	0.086690528
AK125686	0.235160005	0.105146541
AK125699	3.023973697	0.993402637
AK125701	2.454590476	1.943842265
AK125726	0.720539054	0
AK125727	4.104229722	3.381502645
AK125749	0.583393052	0.443930712
AK125759	0.185141269	0.214595068
AK125769	1.405514155	0.753663463
AK125818	0.53872614	0.129323917
AK125821	0.605237252	0.204458904
AK125849	0	0
AK125858	0.775356855	0.28749116
AK125860	0.199031403	0.266809403
AK125871	0.394006357	0.159313437
AK125955	0	0.048141602
AK125960	0	0.173921892
AK125994	0.438299917	0.108074092
AK126075	0	0
AK126080	0.029710977	0.026072852
AK126180	1.831836811	1.175675059
AK126213	0	0
AK126253	1.61260213	0.924201328
AK126266	0	0.030901273
AK126278	1.590565781	1.01888869
AK126286	0.34925715	0.228178812
AK126307	0	0
AK126318	3.023865687	1.958406138
AK126334	0	0
AK126351	0.373968616	0.119559929
AK126380	0.976579324	0.137203951
AK126491	0	0
AK126532	1.368504002	1.349892529
AK126539	1.764149481	0.36440791
AK126616	0.183284983	0.237024673
AK126635	1.447661434	0.516340604
AK126693	1.476295208	0.402849893
AK126717	0.100980125	0.172831556
AK126744	0.298455512	0.051892239
AK126852	0.107357707	0.094513372
AK127026	1.696555461	0.998142106
AK127048	0.021325742	0
AK127087	0.326423678	0.133774647
AK127120	0.041994767	0
AK127124	2.461061407	1.742727088
AK127179	1.301434019	0.858058213
AK127190	2.528947103	1.968944182
AK127191	0.346822519	0.243370556
AK127224	0.974320164	0.456124567
AK127270	0.82947208	0.730803661
AK127292	0.166172613	0.033872638
AK127339	0.556386807	0.284876914
AK127378	0.821573378	0.231618835
AK127380	0.30169992	0.688738739
AK127400	0.08681372	0.024581121
AK127443	0.916192566	0.18735252
AK127460	0.908936796	0.603033308
AK127472	0	0.027609227
AK127555	1.950281677	2.273688302
AK127557	0.030649803	0.026898279
AK127609	0.408142964	0.194822511
AK127697	0.817526629	0.412453719
AK127787	0.991245071	0.817450813
AK127846	0.346752943	0.23207962
AK127888	0	0.123230947
AK127889	0.227671901	0.208227345
AK127919	0.254569882	0.075353148
AK127963	0.188713166	0.205420453
AK127966	0.368101932	0.100012297
AK127969	0.166727294	0.058912594
AK127974	0.041161098	0
AK128013	0.049039257	0
AK128037	0.826195269	0.401469104
AK128059	0	0
AK128153	0.472062043	0.100858226
AK128161	0	0
AK128202	0.027047947	0
AK128216	0.058138779	0
AK128252	3.177989577	1.314881015
AK128346	0	0
AK128400	1.223026417	1.056320081
AK128414	0.029720266	0.101602582
AK128439	2.609381253	2.526357042
AK128486	0.059359451	0
AK128525	0	0
AK128534	0	0
AK128559	1.545089652	1.034579694
AK128569	0.101037392	0
AK128619	0.503959975	0.289769852
AK128656	1.695692001	0.642360293
AK128673	0.140221167	0.081933522
AK128707	0.154986991	0.076410965
AK128708	0.379764447	0.451136673
AK128734	0.101917012	0.104121652
AK128777	1.052198637	0.529411251
AK128833	0.509166593	0.048746688
AK128837	0.103760206	0
AK128880	0	0
AK129567	0	0
AK129672	1.5342169	1.037267538
AK129926	1.05214535	0.100984154
AK130076	1.116135059	0.602098937
AK130329	2.032297152	1.85136007
AK130400	0.080800739	0
AK130481	1.684413408	1.47934503
AK130486	1.766047156	1.592942169
AK130765	0	0
AK130904	0	0
AK130911	0	0
AK131020	0.251292303	0
AK131021	0	0
AK131224	0	0
AK131325	0	0
AK131347	1.189041986	0.795978937
AK131516	0	0
AK131520	1.143955842	0.754514632
AK172755	0	0
AK2	6.886521568	6.712909637
AK225487	0.09216737	0
AK289390	2.201111543	1.618280641
AK291611	0.522926037	0.468143584
AK293020	0.270606466	0.240926586
AK294004	0.264969769	0
AK294743	0.051523818	0
AK294819	1.887369506	1.388946441
AK294973	0.329714171	0.153919286
AK295617	0	0
AK295707	0	0
AK296065	1.348100358	0.587793283
AK296148	0	0.072813367
AK296276	0	0
AK296966	2.382794128	1.320111232
AK297683	0.508368995	0.501014045
AK297919	5.896831547	5.133561658
AK298056	1.856152508	0
AK298300	1.976676171	2.148347529
AK298596	0.436337461	0
AK299432	0.963468692	0.188143442
AK299452	1.231454857	1.036868664
AK299501	2.03828455	2.742303381
AK3	4.537384197	6.204188962
AK300121	0	0
AK300387	0.521255515	0.205632145
AK300656	1.084832807	1.105667545
AK301093	0.100340503	0
AK301549	0.8374297	0.229931487
AK301679	0.095135544	0
AK301968	0.691280012	0
AK302092	1.587066937	0.368719577
AK302238	0.099085265	0.087322206
AK302306	0	0.077058755
AK302451	0	0
AK302511	1.922270438	2.294687405
AK302545	0	0
AK302694	0	0
AK302879	0.081920254	0
AK303607	4.481486566	4.261152423
AK304483	0.610249325	0.452726663
AK304759	0.679955529	0
AK304826	5.191683353	3.999506288
AK307134	0	0
AK307154	0	0.675611656
AK307172	0.131945004	0
AK307192	0	0
AK307207	0.08654471	0.148599912
AK307233	2.511589948	1.568007422
AK307246	0.534722932	0.177830006
AK307870	2.071225342	0.959904972
AK308309	0	0
AK308439	1.195533039	0.40174087
AK308544	1.903363655	1.015114528
AK308561	1.558087335	1.753188024
AK308605	2.560594436	1.831394275
AK308652	0	0
AK308704	0	0.505055244
AK308867	2.38209336	0.90887122
AK308944	2.092782923	1.786786608
AK308965	2.339218749	1.888160588
AK309024	1.112982651	0.078210656
AK309109	1.047529259	0.22169257
AK309218	0	0
AK309255	0.06430814	0.348457449
AK309286	0.745010943	0.548633447
AK309441	1.017499698	1.264310979
AK309476	2.275594045	3.195720025
AK309717	0.210281054	0.096089476
AK309744	0.314568028	0.52629674
AK309896	0.742203761	0
AK309922	0	0
AK310013	0.521320379	0.186123684
AK310030	1.445328185	0.721179034
AK310041	0.490779263	0.088134653
AK310046	0.484073449	0.60860633
AK310146	0.502270465	0.479751933
AK310226	1.341888551	2.388557731
AK310228	3.956598599	2.638973456
AK310237	0	0
AK310239	1.725362671	0.481846527
AK310350	0.498124756	0.130081376
AK310441	0	0
AK310493	0.291572406	0.261097778
AK310497	0.444403499	0
AK310526	1.025042349	0.329396191
AK310665	0.474511192	0.177934899
AK310751	0	2.556268672
AK310794	1.917049792	1.418231975
AK310876	0.076822075	0.067610439
AK311005	0.534694804	0.258495751
AK311108	0.704164092	0.340771511
AK311113	4.603428635	4.376151639
AK311120	0	0
AK311131	1.964178974	1.338939307
AK311167	2.062329151	1.135607776
AK311181	0.59102528	0.076916387
AK311212	0	0
AK311257	3.592196306	3.88061722
AK311282	0.243758297	0.148059644
AK311291	0.409204153	0.426659022
AK311342	0.180669503	0.082071811
AK311356	0.803339816	0.848853931
AK311374	0.283030873	0
AK311380	0.787115722	1.312279812
AK311383	0	0
AK311398	0.830125591	0.85343178
AK311400	0	0.073004908
AK311445	0	0
AK311458	0	0.088623409
AK311558	0	0.36072259
AK311573	0	0.104809718
AK311578	2.575806639	2.263880857
AK311660	0	0.084081165
AK313893	1.922177249	1.23382559
AK5	2.52055177	1.433992128
AK7	2.800777779	1.950033126
AKAP1	5.423384193	6.288523562
AKAP10	4.58468238	3.853336441
AKAP11	4.176235023	3.568415355
AKAP12	6.357013571	5.7504721
AKAP13	4.727056136	3.743590072
AKAP14	1.149316587	0.355242172
AKAP2	5.352677215	5.767603885
AKAP3	0.593545943	0.208091135
AKAP4	0.033631752	0
AKAP5	1.935391345	1.795016155
AKAP6	0.337454077	0.464557717
AKAP7	3.707459071	4.026141925
AKAP8	4.624190211	4.325016684
AKAP8L	6.257817554	5.824941938
AKAP9	4.001777804	3.013955099
AKD1	1.423920011	1.510119213
AKIRIN1	7.790408446	7.707875666
AKIRIN2	6.046819191	6.003201159
AKNA	4.499183435	4.203165593
AKR1A1	8.14033799	7.779269464
AKR1B1	7.866730471	8.255138633
AKR1B10	0.476385157	0.338399249
AKR1B15	1.486575213	0.743204051
AKR1C1	2.010523079	2.273290117
AKR1C2	0.996964085	0.70547221
AKR1C3	1.82770963	2.319110564
AKR1C4	0	0
AKR1CL1	0	0
AKR1D1	0.50491156	0.303656814
AKR1E2	1.188116651	1.340204854
AKR7A2	5.521503319	5.882679886
AKR7A3	0.475438451	0.257207765
AKR7L	0.303273448	0.153544193
AKT1	6.230175599	6.739144188
AKT1S1	5.249914723	5.507125964
AKT2	5.82359423	5.831853467
AKT3	4.083139463	3.847042403
AKTIP	3.977249649	4.04692981
AL049935	2.144038756	1.637529434
AL050000	1.69412891	1.58968397
AL050085	0.150572382	0.254968116
AL050132	0	0
AL050141	0.950809169	0.837418223
AL109792	0.526318812	0.112683332
AL110181	2.453067025	1.51644231
AL117485	0.237321684	0.161215248
AL133111	0.631018657	0.526878229
AL133568	0.116878192	0.265843299
AL137445	0.345951513	1.100939419
AL137535	0.198254011	0.524073131
AL137655	4.694715812	4.09155789
AL137752	0.652338767	0.322474461
AL157440	1.069861636	1.056326293
AL355711	0.247718339	0.045174068
AL357213	2.268220372	1.258667938
AL360260	0.764738775	0.401620306
AL389983	2.997007152	2.070600112
AL390170	0.570918915	0.399759001
AL831889	5.781735761	4.099740426
AL831948	0.080759041	0.240913356
AL831977	0.642114468	1.903348558
AL832007	0.598721873	0.746319769
AL832096	0	0
AL832184	0.352044113	0.285936806
AL832252	2.330417557	1.973579437
AL832262	0.745037297	0.325375836
AL832378	0	0
AL832384	2.978727612	2.750419602
AL832439	1.192041127	0.857859165
AL832447	0.919941929	0.817015004
AL832593	0.660433664	0.248856518
AL832615	0.096015608	0.052922317
AL832737	0.137297647	0.021697409
AL832797	0.637092424	0.270649031
AL832909	4.768840303	4.88597061
AL833139	0.306033144	0.093876386
AL833150	2.810765539	1.795809316
AL833181	0	0.044799991
AL833346	2.327049995	1.492712985
AL833455	4.347900947	3.901855766
AL833634	0.491649983	0.253167712
AL953854.2-002	1.19442708	0.644718809
ALAD	3.590793795	3.395048765
ALAS1	5.618987308	5.979418808
ALAS2	0.624841906	0.169065086
ALB	0	0.050785478
ALCAM	5.927742995	5.42370779
ALDH16A1	4.014395132	4.824836129
ALDH18A1	6.850691128	6.577204269
ALDH1A1	1.113384743	0.549076756
ALDH1A2	0.431647548	0.100202357
ALDH1A3	2.866469148	3.803383127
ALDH1B1	6.47051195	6.201803816
ALDH1L1	0.733184576	0.154210668
ALDH1L2	2.716031349	1.987213076
ALDH2	5.594698236	5.925358916
ALDH3A1	0.651807278	0.779244885
ALDH3A2	5.634538876	6.179822453
ALDH3B1	1.312332862	1.004640588
ALDH3B2	0.3267009	0.033798814
ALDH4A1	5.282904429	4.637947604
ALDH5A1	2.043078873	2.000448213
ALDH6A1	5.229601157	3.875964945
ALDH7A1	7.485484213	7.177979318
ALDH8A1	0.326299019	0.11622063
ALDH9A1	6.135610398	6.186795568
ALDOA	10.85782912	10.27993754
ALDOB	0.039567684	0
ALDOC	6.798935081	5.502881685
ALG1	4.729515822	4.772598169
ALG10	3.383225655	2.730877868
ALG10B	2.65762827	2.37941292
ALG11	4.736040124	4.312958598
ALG12	4.598641871	4.700682449
ALG13	4.746532788	6.041667319
ALG14	2.805563103	3.079470093
ALG1L	1.593657641	2.376397452
ALG1L2	0.199819759	0.631081037
ALG2	4.399428526	4.649214584
ALG3	6.103296908	6.03952112
ALG5	4.400395448	4.906434558
ALG6	4.132073489	4.236334599
ALG8	5.863910329	6.060436786
ALG9	4.000062678	4.012397385
ALK	0.104126119	0.026780671
ALKBH1	3.929687784	4.005638544
ALKBH2	4.454903687	4.554688385
ALKBH3	3.455723564	4.177890672
ALKBH4	4.074925368	4.112235743
ALKBH5	6.432197138	5.966734034
ALKBH6	3.776647373	4.06315763
ALKBH7	5.355979848	5.638942877
ALKBH8	2.935087102	3.293009554
ALLC	0.101407483	0
ALMS1	4.676687978	3.811069908
ALMS1P	0.174899408	0
ALOX12	1.408961924	1.135810058
ALOX12B	0.149636433	0.130228927
ALOX15	1.249184267	0.589906668
ALOX15B	0.376746181	0.033922743
ALOX5	2.074398997	0.616236485
ALOX5AP	0	0.09870952
ALOXE3	0.221554242	0.101299932
ALPI	0	0
ALPK1	0.24435016	0.17040791
ALPK2	1.385023774	1.340062498
ALPK3	3.500487754	3.301340751
ALPL	8.19507581	7.468638949
ALPP	0.536457302	0.109205588
ALPPL2	1.841465173	0.30724459
ALS2	5.050362931	4.639450543
ALS2CL	1.942560911	1.143894922
ALS2CR11	0.158755605	0
ALS2CR12	0.188648605	0.126790666
ALS2CR8	2.173062927	1.276998261
ALX1	0.760201234	1.981548554
ALX3	2.153274244	1.658029799
ALX4	0	0
AMACR	3.716025244	3.412233318
AMBN	0.095882245	0
AMBP	2.301660017	1.149998836
AMBRA1	4.499394209	4.361688573
AMD1	7.085143075	7.344696131
AMDHD1	0.335450493	0.156721972
AMDHD2	3.168095098	3.572331132
AMELX	0	0
AMELY	0	0
AMFR	4.863711293	5.230377707
AMH	1.685652086	0.708576265
AMHR2	0.150744484	0
AMICA1	0.452963877	0.161216875
AMIGO1	2.001038693	1.634990733
AMIGO2	1.655630701	2.786081303
AMIGO3	2.943274969	2.228191761
AMMECR1	4.410559045	5.173114895
AMMECR1L	4.628617048	4.308767821
AMN	0.20024498	0.304454485
AMN1	3.20538362	2.680380051
AMOT	3.43623258	3.012327483
AMOTL1	4.752986299	5.315137758
AMOTL2	5.786551637	5.007737282
AMPD1	0	0
AMPD2	4.788976236	4.367800256
AMPD3	2.220760451	2.049563902
AMPH	3.370071298	2.015193729
AMT	5.244040396	5.685720872
AMTN	0	0
AMY1A	0	0
AMY1B	0	0
AMY1C	0	0
AMY2A	0	0
AMY2B	1.335293611	0.609609107
AMZ1	0.382278606	0.089784927
AMZ2	6.73510174	6.945954201
ANAPC1	6.560241248	6.363769437
ANAPC10	4.423202477	4.702758777
ANAPC11	7.201341964	7.420584558
ANAPC13	5.165866559	5.688756163
ANAPC2	4.323934169	4.115487611
ANAPC4	4.539282489	4.449848567
ANAPC5	6.497365782	6.956671284
ANAPC7	5.733683199	5.797933188
ANG	1.850693928	2.388753636
ANGEL1	4.803446846	4.253984285
ANGEL2	4.566660449	4.451129856
ANGPT1	0.404311023	1.797900268
ANGPT2	1.357039331	0.282497004
ANGPT4	0.234954152	0.128355182
ANGPTL1	0.0552012	0.144811259
ANGPTL2	3.494503471	2.962409754
ANGPTL3	0	0
ANGPTL4	1.46615572	3.375387905
ANGPTL5	0	0
ANGPTL6	0.519924134	0.057862257
ANGPTL7	0.042946366	0.037718342
ANK1	3.366442923	2.906275674
ANK2	4.165456594	4.07502665
ANK3	4.829951887	4.438184048
ANKAR	0.368600501	0.222744518
ANKDD1A	2.439522412	1.89153263
ANKFN1	0.039567684	0
ANKFY1	4.920483649	4.262834433
ANKH	2.090529177	2.051454845
ANKHD1	6.258720786	5.914487585
ANKHD1-EIF4EBP3	4.04597032	3.888616247
ANKIB1	5.003242394	4.777029969
ANKK1	0	0.061486074
ANKLE1	3.692867647	3.183623234
ANKLE2	5.4409642	5.254191672
ANKMY1	2.080862947	1.621739008
ANKMY2	4.197300275	3.867538006
ANKRA2	3.939392331	3.99652247
ANKRD1	5.53031326	3.247217269
ANKRD10	6.072053472	5.658847637
ANKRD11	6.488751153	6.432053158
ANKRD12	4.786908681	2.969854465
ANKRD13A	3.721244971	4.107370779
ANKRD13B	4.188168163	3.195126674
ANKRD13C	3.834821225	3.686223173
ANKRD13D	3.688637572	3.693902571
ANKRD16	2.649973517	3.219396538
ANKRD17	5.932796422	5.218731875
ANKRD18B	3.470641072	2.887487094
ANKRD2	0.130431323	0.22154421
ANKRD20A1	0	0
ANKRD20A2	0.030505908	0
ANKRD20A3	0.090560037	0
ANKRD20A4	0	0.023881752
ANKRD22	0.02402048	0
ANKRD23	1.58516743	0.995127295
ANKRD24	3.665947653	1.120928505
ANKRD26	2.95284469	2.412335269
ANKRD27	5.48491573	5.114800348
ANKRD28	4.946726491	4.862415665
ANKRD29	0.247154156	0.421229002
ANKRD30A	0	0
ANKRD30B	0.122931592	0.125472736
ANKRD32	4.267957533	3.749948391
ANKRD33	1.091523451	0.240075168
ANKRD34A	0.415284336	0.068631416
ANKRD34B	1.347073249	0.090752207
ANKRD34C	0.034998122	0
ANKRD35	1.737904838	2.1393041
ANKRD36	2.471189021	1.792426922
ANKRD36B	2.019206439	1.528175525
ANKRD37	3.223974641	1.044160135
ANKRD39	3.896375174	4.580960179
ANKRD40	5.852352644	5.706320305
ANKRD42	2.589335622	2.5564531
ANKRD44	0.737931389	0.509686325
ANKRD45	1.669313539	0.986480518
ANKRD46	4.320929766	4.214212406
ANKRD49	3.521540906	3.483877626
ANKRD5	3.207234836	2.966338576
ANKRD50	4.767608474	3.902583164
ANKRD52	4.47730018	4.277596819
ANKRD53	0.287072538	0.3767891
ANKRD54	2.916553537	3.198401536
ANKRD55	0	0
ANKRD6	2.567364944	2.76910828
ANKRD7	0	0
ANKRD9	3.383932051	3.328700741
ANKS1A	4.972741554	4.614817474
ANKS1B	1.932620586	1.494529309
ANKS3	3.230376184	3.06022183
ANKS4B	0.887606564	0.416133067
ANKS6	5.244648245	4.472886796
ANKZF1	5.421542438	4.622745336
ANLN	6.428818269	6.231575059
ANO1	2.908004594	2.519124912
ANO10	5.18546102	5.207789543
ANO2	1.732032829	0.86415113
ANO3	0.052098058	0.01541213
ANO4	1.830557344	2.73712822
ANO5	2.482739876	2.408668767
ANO6	5.361837143	5.727313681
ANO7	1.048278522	0.753632808
ANO8	3.669779696	2.763720492
ANO9	2.090542352	1.115808543
ANP32A	8.165368244	7.342143516
ANP32B	7.605978031	7.599201207
ANP32C	0.139839657	0.123473868
ANP32D	0	0
ANP32E	7.2893984	7.17049672
ANPEP	1.849730685	1.517432089
ANTXR1	4.656361063	5.081505112
ANTXR2	1.904066599	2.478935093
ANTXRL	0	0
ANXA1	6.943960135	8.262825019
ANXA10	0	0
ANXA11	6.033923947	6.240153596
ANXA13	0	0
ANXA2	8.914781699	10.33259528
ANXA3	6.024559471	7.527402705
ANXA4	4.03816863	4.619291512
ANXA5	8.846792016	9.603705789
ANXA6	6.828070444	7.503212001
ANXA7	6.26641308	6.690142994
ANXA8	0.125908829	0.188166638
ANXA8L1	0.340122475	0.500321567
ANXA8L2	0.140564262	0.126194814
ANXA9	2.679164813	1.304968518
AOAH	0.374415023	0
AOC2	2.812514264	1.305785069
AOC3	2.011551617	0.551710103
AOX1	2.375584327	2.011162936
AP1AR	4.632236263	4.429364316
AP1B1	6.16945252	6.380837314
AP1G1	5.46444441	5.308033817
AP1G2	3.944908906	4.173413437
AP1M1	5.111139523	5.407062976
AP1M2	7.057953887	4.671249997
AP1S1	6.424193206	6.211171473
AP1S2	7.742481874	8.133628714
AP1S3	3.637324588	3.327999894
AP2A1	6.600551327	6.810548049
AP2A2	5.066759881	4.911705357
AP2B1	7.411355371	7.709277721
AP2M1	9.156115606	9.376338297
AP2S1	7.342531174	7.998984457
AP3B1	5.481296185	5.687369345
AP3B2	2.975703263	1.978861166
AP3D1	7.046774765	6.884268063
AP3M1	5.189369916	5.284143772
AP3M2	4.271000063	3.841781738
AP3S1	6.87534367	6.707866145
AP3S2	4.992475761	4.876017755
AP4B1	3.542387179	3.630307123
AP4E1	3.31502471	3.453016076
AP4M1	4.175508351	3.853400364
AP4S1	3.766855506	3.75330728
APAF1	4.543238371	4.051423625
APBA1	0.69219102	0.93425654
APBA2	3.826487987	3.674642818
APBA3	3.332286259	3.271942196
APBB1	5.174571654	5.101179528
APBB1IP	0.095641014	0.15312568
APBB2	5.121594532	4.502689682
APBB3	0.503917117	0.524375697
APC	3.4415128	3.207800835
APC2	0.905744269	0.03084319
APCDD1	1.609733559	2.409487271
APCDD1L	1.187809181	1.531043125
APCS	0	0
APEH	7.204717256	7.279463954
APEX1	8.397432272	8.893204673
APEX2	4.845089052	5.143505722
APH1A	6.653843207	7.037448146
APH1B	3.904105937	3.529576863
API5	7.236880637	7.121748891
APIP	5.135193217	5.366248487
APITD1	4.286352174	4.219494698
APLF	2.589339623	2.787544195
APLN	3.165212857	3.191827634
APLNR	0.643706788	0.730351389
APLP1	4.451641083	3.554185585
APLP2	8.891592003	8.924264347
APOA1	3.513786901	2.638782097
APOA1BP	6.436395561	6.635511991
APOA2	2.706720862	2.205707537
APOA4	0.728709953	0.219932044
APOA5	0.105254445	0
APOB	0.682015931	0.491943354
APOBEC1	0	0
APOBEC2	0.370197098	0
APOBEC3A	0.799440872	0.458979813
APOBEC3B	4.537191978	4.788009341
APOBEC3C	6.060895713	5.862065155
APOBEC3D	2.886515705	1.599865278
APOBEC3F	2.992086552	2.814015754
APOBEC3G	1.5617118	1.884597161
APOBEC3H	1.154530313	0.945061233
APOBEC4	0.034599012	0
APOC1	6.336435456	6.941767134
APOC2	0	0
APOC3	0.186647075	0
APOC4	0.161305006	0
APOD	0.085918867	0.281392432
APOE	9.295831976	8.593539599
APOF	0	0.145574831
APOH	0	0
APOL1	0.834759797	0.506094826
APOL2	3.451173826	4.178571431
APOL3	0	0.740534746
APOL4	1.427318166	1.082748692
APOL5	0	0
APOL6	0.472674655	0.492703704
APOLD1	1.125676122	0.554610008
APOM	3.079083766	2.176237825
APOO	4.987763665	6.050103988
APOOL	2.85116655	2.367938034
APP	9.265819	9.673785657
APPBP2	3.525391731	2.812257913
APPL1	5.140954256	4.929282714
APPL2	4.39811165	3.883105987
APRT	8.22661432	8.185348938
APTX	5.814611186	5.836736181
AQP1	0.91435316	0.228078526
AQP10	0	0
AQP11	1.649928552	1.52374991
AQP12A	0	0
AQP12B	0.015992045	0
AQP2	0	0
AQP3	1.926740351	1.18749707
AQP4	1.001410979	0.322905535
AQP5	1.058529555	0.697821977
AQP6	1.404275391	0.94097352
AQP7	0	0
AQP7P1	0.224969174	0.102928466
AQP7P3	0.355856516	0
AQP8	0	0.065175991
AQP9	0	0
AQR	5.812456349	5.522249338
AR	3.201265043	2.530009499
ARAF	5.506018843	5.453692511
ARAP1	4.829612625	5.216693865
ARAP2	1.356553426	0.378912844
ARAP3	5.00344757	5.153385142
ARC	3.474024306	3.167140364
ARCN1	7.254718295	7.075816028
AREG	0.466950563	0.163048958
ARF1	8.305327581	8.476135363
ARF3	7.544752738	8.084728814
ARF4	7.752127071	8.060750962
ARF5	7.739508109	7.785202696
ARF6	5.897553857	5.845732493
ARFGAP1	5.375974894	5.433137231
ARFGAP2	5.652433166	5.957761532
ARFGAP3	4.941815076	4.568384618
ARFGEF1	5.873013728	6.242653411
ARFGEF2	4.380767415	4.159179702
ARFIP1	5.159209218	5.053838377
ARFIP2	4.959301826	5.063832199
ARFRP1	3.437409734	4.224417801
ARG1	0.191733763	0
ARG2	5.928228547	5.021594364
ARGFX	0.885277949	0.697788186
ARGFXP2	0.229617877	0
ARGLU1	7.349678386	6.535456185
ARHGAP1	5.812676607	6.287569599
ARHGAP10	3.26838662	4.376326237
ARHGAP11A	6.010052998	5.874983285
ARHGAP11B	3.566329992	1.781427852
ARHGAP12	5.294200313	4.904783122
ARHGAP15	0.738786573	0.074977076
ARHGAP17	5.36841939	5.117540584
ARHGAP18	2.831351066	2.859661129
ARHGAP19	5.514192168	4.816996522
ARHGAP20	0.048058972	0.055991166
ARHGAP21	4.810627269	4.801960205
ARHGAP22	2.639249374	3.642994134
ARHGAP23	4.514552139	5.249889704
ARHGAP24	0.678084743	1.056375076
ARHGAP25	1.286565384	1.36712538
ARHGAP26	3.350117112	2.793666298
ARHGAP27	3.2922812	2.9030368
ARHGAP28	2.991847331	3.862931859
ARHGAP29	3.320132136	1.668380121
ARHGAP30	0.481405801	0.269165521
ARHGAP4	3.808130997	4.342552835
ARHGAP5	5.077378017	4.267946333
ARHGAP6	0.507419573	0.4066864
ARHGAP8	5.374989852	4.776041876
ARHGAP9	1.072847875	1.052949902
ARHGDIA	7.025341611	8.070841596
ARHGDIB	2.421828237	2.64417251
ARHGDIG	0.966605727	0.925306206
ARHGEF1	5.090543248	5.065440658
ARHGEF10	5.47019978	5.288829119
ARHGEF10L	4.454812321	4.210957128
ARHGEF11	4.738794021	4.386261907
ARHGEF12	4.681462984	4.75970189
ARHGEF15	0.904958931	1.000809258
ARHGEF16	4.067389414	4.212744746
ARHGEF17	3.528976433	1.682893817
ARHGEF18	4.861266288	4.902931231
ARHGEF19	5.842666922	3.490344197
ARHGEF2	5.493999465	4.689891086
ARHGEF3	2.967054411	2.565978706
ARHGEF4	2.612108996	2.68140316
ARHGEF5	4.048366196	4.774088731
ARHGEF6	1.876777504	2.663999376
ARHGEF7	5.439949425	5.407789889
ARHGEF9	4.684733008	3.875547616
ARID1A	6.88726365	6.055982586
ARID1B	5.158746086	4.630605856
ARID2	5.23383791	4.170853364
ARID3A	5.670736287	5.512149574
ARID3B	6.976945368	7.363582454
ARID3C	0.290455181	0
ARID4A	3.200670891	2.38766218
ARID4B	4.848122886	3.923183914
ARID5A	2.042606982	2.576971195
ARID5B	1.42782619	0.337358231
ARIH1	5.980976535	5.483883001
ARIH2	6.205299703	6.447587801
ARL1	5.239152138	5.000671932
ARL10	2.917204019	2.259864653
ARL11	1.187361547	1.279535422
ARL13A	0.062894308	0.05530564
ARL13B	2.73203415	2.602014379
ARL14	0.075300608	0
ARL15	4.03595167	3.72713899
ARL16	5.650208087	5.704122845
ARL17	0.711549394	0.453691026
ARL2	8.128760503	8.026299951
ARL2BP	4.510618753	5.332191914
ARL3	4.645476231	4.196317917
ARL4A	4.345622636	4.52244848
ARL4C	5.245690066	2.536269106
ARL4D	3.699350383	3.327692061
ARL5A	6.008226862	5.75336663
ARL5B	5.805552634	4.955501247
ARL5C	0.863705605	0.342433298
ARL6	2.99478225	2.434143506
ARL6IP1	8.145391211	8.252093846
ARL6IP4	5.356558997	5.725491342
ARL6IP5	5.555667208	5.696023654
ARL6IP6	5.10300927	4.721407545
ARL8A	4.94386128	5.072885312
ARL8B	5.229494018	5.492802902
ARL9	0.815918365	0.531158958
ARMC1	5.824599295	5.469440595
ARMC10	5.707265378	5.272384365
ARMC2	1.216533555	1.250343504
ARMC3	0.499079358	0.188508099
ARMC4	1.864993426	2.148508643
ARMC5	2.960786152	2.933764785
ARMC6	5.657135464	5.994781658
ARMC7	3.620013875	3.846850563
ARMC8	4.963296724	4.958295337
ARMC9	4.703813873	4.745072912
ARMCX1	4.632573689	4.994828014
ARMCX2	6.756354553	6.942375904
ARMCX3	4.681430746	4.394908466
ARMCX5	3.575948301	3.48216327
ARMCX6	4.444548009	4.295434778
ARMS2	0	0
ARNT	4.986097322	4.458852564
ARNT2	3.876586736	2.423820007
ARNTL	2.657338676	2.581784866
ARNTL2	4.084699166	4.569616366
ARPC1A	7.513005805	7.632678241
ARPC1B	6.438620039	6.674844756
ARPC2	8.140957233	8.577326838
ARPC3	8.260038034	8.655289752
ARPC4	7.370367746	7.93297242
ARPC5	6.548304411	7.373156643
ARPC5L	6.011376736	6.526036504
ARPM1	1.753504164	2.063022989
ARPP19	7.112854697	6.974621635
ARPP21	0	0
ARR3	0.07657452	0
ARRB1	2.916948909	6.687122708
ARRB2	6.586055306	5.986433051
ARRDC1	4.25126008	3.868647693
ARRDC2	3.020677398	1.711498546
ARRDC3	4.392426024	2.622571312
ARRDC4	4.493668569	4.016650704
ARRDC5	0	0
ARSA	2.479276374	2.665537629
ARSB	3.392839044	3.633138022
ARSD	2.313961052	3.11852401
ARSE	1.099853057	4.482438947
ARSF	0	0.082809925
ARSG	2.26667351	1.838618733
ARSH	0	0
ARSI	2.484533917	2.351314584
ARSJ	1.737757533	2.600602198
ARSK	3.751562103	3.108971034
ART1	0	0
ART3	1.515839061	0.889406646
ART4	0	0
ART5	3.373624022	3.387504405
ARTN	2.815695203	1.962118493
ARV1	3.687360335	3.392507323
ARVCF	4.644243996	4.241184723
ARX	0.06598982	0.029292361
AS3MT	5.149088752	5.142298889
ASAH1	5.23610527	5.048545241
ASAH2	0.147134901	0.329635778
ASAH2B	2.952297982	3.103541183
ASAP1	4.905537357	4.436791551
ASAP2	4.438944042	3.45793982
ASAP3	4.892203779	4.29150926
ASB1	4.271605847	4.126086334
ASB10	0	0
ASB11	0	0
ASB12	0	0.323593565
ASB13	3.737250264	4.073745705
ASB14	0.664341157	0.182433527
ASB15	0	0
ASB16	1.060292958	0.636253274
ASB17	0	0
ASB18	0	0
ASB2	0.955845275	0.556329328
ASB3	4.804966542	4.397140474
ASB4	0	0
ASB5	0	0
ASB6	3.990315521	3.798100884
ASB7	3.340108866	3.070695924
ASB8	2.431823	2.597273235
ASB9	1.473195992	3.216531712
ASCC1	5.454248401	5.135444608
ASCC2	5.042160601	5.294772857
ASCC3	6.438966723	6.376431032
ASCL1	0.076476943	0
ASCL2	0.243520158	0.045786615
ASCL3	0.151774616	0.134181789
ASCL4	0.042523699	0
ASF1A	4.995847184	5.408506865
ASF1B	5.253796268	5.521901417
ASGR1	2.78730443	2.607540691
ASGR2	0.115735559	0
ASH1L	3.989460506	2.749375671
ASH2L	5.902123993	5.932281419
ASIP	0	0
ASL	4.524672513	4.385593464
ASMT	1.089520268	0.324515195
ASMTL	6.934010218	5.82737036
ASNA1	6.934329678	7.065035718
ASNS	8.384003732	7.619626961
ASNSD1	5.515605092	5.615601486
ASPA	0	0
ASPDH	0	0
ASPG	0.102612014	0
ASPH	6.149381281	5.980997541
ASPHD1	3.448292045	3.777428763
ASPHD2	3.348284144	3.365900524
ASPM	5.123984317	4.798705616
ASPN	0	0.041809238
ASPRV1	1.126622402	0.653863544
ASPSCR1	4.666753134	4.50663908
ASRGL1	4.209071434	4.257755515
ASS1	8.184825345	7.476445526
ASTE1	2.585397115	2.753127598
ASTL	0.758292163	0.065794003
ASTN1	1.894819586	0.507555554
ASTN2	4.884614295	4.157451572
ASXL1	4.296287376	3.292536577
ASXL2	4.663709855	4.188684486
ASXL3	0.382961137	0.287708334
ASZ1	0	0
ATAD1	5.489025739	5.52721304
ATAD2	4.572217006	3.790970248
ATAD2B	3.53793495	2.825223881
ATAD3A	5.351708867	5.721293898
ATAD3B	5.112211282	5.395036809
ATAD3C	1.42242965	0.672989333
ATAD5	4.547575574	3.463388681
ATCAY	5.084736708	4.08813102
ATE1	4.266059466	4.000124481
ATF1	4.791704953	4.381149416
ATF2	5.112081576	4.879322286
ATF3	5.086771525	4.815521807
ATF4	9.434693557	9.527597592
ATF5	5.400527301	4.448019424
ATF6	4.408505614	4.663955903
ATF6B	5.200414279	5.040369547
ATF7	3.957442692	3.639995346
ATF7IP	7.026713727	5.372790422
ATF7IP2	2.851311194	3.011348596
ATG10	3.368397967	3.527403893
ATG12	5.166732477	5.29720717
ATG16L1	3.734726878	4.127623302
ATG16L2	2.749508565	1.687004036
ATG2A	3.739315873	3.487608296
ATG2B	3.193226007	2.77500971
ATG3	5.794222684	6.143671268
ATG4A	2.041401464	3.47935185
ATG4B	5.499128477	5.421788097
ATG4C	4.802382384	4.822025926
ATG4D	4.232839755	4.458584642
ATG5	5.350279556	5.2297903
ATG7	3.298883116	3.488382138
ATG9A	4.773610791	4.610265957
ATG9B	0.091155633	0
ATHL1	4.721617868	3.328976363
ATIC	7.945132073	7.856492643
ATL1	2.626649173	2.55908929
ATL2	6.151580765	5.592636079
[truncated: 20,664 more rows]
