# Supplementary material for: Improving reliability and absolute quantification of human brain microarray data by filtering and scaling probes using RNA-Seq
Source: BMC Genomics. 2014 Feb 24;15(1):154. doi: 10.1186/1471-2164-15-154 (PMC4007560; doi:10.1186/1471-2164-15-154)
Supplement: Supplementary file 8 — Additional file 8: Parameters and quality metrics for microarray probe scaling. This table contains the parameters that can be applied to any Agilent Human GE 44K microarray to scale probes so that they more accurately reflect absolute gene expression levels. It also includes quality metrics which can be used as filters, for example, to omit certain probes from consideration. (XLSX 9 MB) [file 12864_2013_7016_MOESM8_ESM.xlsx]

## Sheet: Table
Probe	Gene	Parameters		Statistics and QC call				Quantiles, (A)rray/(R)NA-seq				Average Intensity
		m	b	R	p-value	q-value	Pass?	A-05%	A-95%	R-05%	R-95%
A_23_P20713	C8G	1.60973	-2.9004	0.0586542	0.531694	0.268062	FALSE	-2.31214	-0.881913	0.365443	1.25393	3.52594
CUST_15185_PI416261804	C9	7.67749	-3.97087	-0.0522994	0.577143	0.287052	FALSE	-3.97087	-3.3193	0	0.0848679	1.64416
A_32_P203917	C9	6.54732	-3.94785	-0.0609607	0.515652	0.261124	FALSE	-3.94785	-3.39219	0	0.0848679	1.66451
A_23_P138819	MRPL49	2.37735	-13.2744	0.0817307	0.383102	0.202305	FALSE	-0.966512	0.0465807	5.17714	5.60328	4.78714
A_24_P232500	MRPL49	2.22833	-11.1485	0.218105	0.018672	0.0125639	TRUE	0.387924	1.33751	5.17714	5.60328	6.50239
A_24_P201491	MRPL49	1.24578	-3.18618	0.156375	0.0936787	0.0569241	TRUE	3.2634	3.79428	5.17714	5.60328	8.50847
CUST_1334_PI416261804	ZNHIT2	2.30948	-4.79275	0.0548118	0.55896	0.279441	FALSE	3.03282	4.96547	3.38846	4.22529	9.50562
A_23_P329286	ZNHIT2	1.08694	-3.28207	-0.0925888	0.322889	0.174023	FALSE	0.400989	1.31058	3.38846	4.22529	5.63969
A_23_P52888	MPPED2	1.31391	-3.43922	0.857839	0	0	TRUE	2.19877	3.41587	4.291	5.21731	8.10988
CUST_6483_PI416261804	C11orf9	0.784352	-6.35464	0.820243	0	0	TRUE	-2.15288	0.0602336	5.35698	8.17857	3.39257
A_23_P75790	C11orf9	0.775026	0.588316	0.930398	0	0	TRUE	4.74012	6.92692	5.35698	8.17857	10.5377
CUST_5997_PI416261804	C11orf10	0.86469	-1.42477	0.37054	4.23355e-05	3.65367e-05	TRUE	4.56088	5.49741	6.92231	8.00539	9.98982
A_23_P47527	C11orf10	0.839836	-0.205975	0.405186	6.42824e-06	5.90338e-06	TRUE	5.60763	6.51724	6.92231	8.00539	11.0837
CUST_7076_PI416261804	DAGLA	1.17734	-8.1087	0.199913	0.0314303	0.0205565	TRUE	-3.15511	-1.44173	4.20743	5.66274	3.23571
A_24_P115967	DAGLA	2.63772	-12.7835	0.370041	4.3435e-05	3.74417e-05	TRUE	-1.68545	2.15322	4.20743	5.66274	5.41137
CUST_5613_PI416261804	C16orf3	0.624759	-4.26745	0.166265	0.0744603	0.0460414	TRUE	-3.89827	-3.14628	0.59092	1.79456	1.76959
A_23_P344515	C16orf3	1.56525	1.94996	-0.136576	0.143768	0.0842233	FALSE	2.87489	4.7589	0.59092	1.79456	9.133
CUST_1069_PI416261804	FMNL1	1.5444	-7.46858	0.684054	0	0	TRUE	-0.904759	1.08161	4.25008	5.53626	5.51688
A_24_P390668	FMNL1	1.26064	-6.06151	0.59503	1.87228e-12	2.63852e-12	TRUE	-0.703704	0.9177	4.25008	5.53626	5.31311
A_24_P391260	PTTG1IP	1.10777	-3.42364	0.781592	0	0	TRUE	2.71993	4.22404	5.54588	6.90365	8.89684
A_23_P109345	PTTG1IP	0.769001	-0.258592	0.800541	0	0	TRUE	4.0062	5.05033	5.54588	6.90365	9.52647
CUST_6217_PI416261804	C21orf2	1.28804	-6.18312	0.403066	7.25895e-06	6.64232e-06	TRUE	0.258332	1.10064	5.00097	5.65491	5.42009
A_23_P211167	C21orf2	1.88783	-10.002	-0.00149871	0.987261	0.434862	FALSE	-0.561032	0.673501	5.00097	5.65491	5.05204
A_23_P57304	TMEM50B	2.12576	-10.5208	0.274182	0.00289809	0.00213594	TRUE	1.09554	1.83112	5.46454	5.81057	6.6268
A_24_P305623	TMEM50B	2.48868	-10.1341	0.427045	1.74763e-06	1.67203e-06	TRUE	3.46543	4.32659	5.46454	5.81057	8.97831
A_23_P156708	CA1	5.70029	3.44819	0.0604554	0.519146	0.262657	FALSE	3.44819	4.68115	0	0.216299	8.8705
A_24_P23995	CA1	4.49236	4.61143	-0.198561	0.03262	0.021293	FALSE	4.61143	5.58313	0	0.216299	10.0961
CUST_8275_PI416261804	CA1	5.38756	2.09257	-0.169391	0.0690954	0.0429674	FALSE	2.09257	3.25789	0	0.216299	7.27634
CUST_16131_PI416261804	CA2	0.667258	-2.7286	0.849079	0	0	TRUE	0.987254	2.83444	5.56885	8.33717	6.46555
A_23_P8913	CA2	0.733391	-0.388095	0.898523	0	0	TRUE	3.69605	5.72632	5.56885	8.33717	9.33704
CUST_8906_PI416261804	CA3	1.69329	-5.69461	0.0955429	0.307624	0.166822	FALSE	-3.85036	-2.65148	1.08915	1.79717	2.02097
A_23_P20316	CA3	2.75728	-6.91287	0.20536	0.0270031	0.017817	TRUE	-3.90977	-1.95756	1.08915	1.79717	2.16023
CUST_348_PI417507815	CA4	0.909912	-3.0969	0.804637	0	0	TRUE	0.398285	1.901	3.84124	5.49273	6.07116
A_23_P117363	SERPINA6	1	0	0	1	0.434862	FALSE	-0.691996	0.758138	0	0	5.30983
A_23_P339191	CBL	1.55728	-1.51391	0.346213	0.000140731	0.000116222	TRUE	3.47531	4.246	3.20382	3.69871	9.2471
A_23_P53226	CBL	3.33991	-13.4742	-0.0777265	0.406918	0.213328	FALSE	-2.77371	-1.12081	3.20382	3.69871	3.87603
A_23_P29830	CBLB	2.17993	-7.8135	0.617439	1.55875e-13	2.34542e-13	TRUE	-3.9258	-1.72713	1.7834	2.79199	2.42431
A_23_P212715	CBLB	1.36838	-1.73733	0.90895	0	0	TRUE	0.703042	2.08318	1.7834	2.79199	6.38278
CUST_6778_PI416261804	CBLN1	1.49239	-7.48216	0.872597	0	0	TRUE	-3.97087	-1.70569	2.35279	3.87062	2.63912
A_24_P313431	CBLN1	1.3637	-5.5196	0.950555	0	0	TRUE	-2.3111	-0.241245	2.35279	3.87062	4.27095
A_23_P76006	SERPINH1	1.16957	-3.91086	0.740035	0	0	TRUE	-1.09978	0.83438	2.40353	4.05726	5.5564
CUST_11292_PI416261804	CBR1	0.862067	-3.38379	0.8884	0	0	TRUE	2.2922	4.05361	6.58416	8.62742	7.86908
A_23_P29046	CBR1	0.795782	-1.73965	0.924411	0	0	TRUE	3.49991	5.12589	6.58416	8.62742	9.03171
A_24_P934477	CBR3	1.82442	-6.91403	-0.080101	0.392692	0.206786	FALSE	-1.68719	0.00310061	2.86493	3.79142	4.45263
A_23_P40453	CBR3	1.10824	-2.82645	0.547682	1.9853e-10	2.46689e-10	TRUE	0.348576	1.37534	2.86493	3.79142	5.65958
A_24_P48856	CBS	1.30246	-5.62955	0.758772	0	0	TRUE	0.590786	1.70734	4.77585	5.63312	5.93895
A_23_P166306	CBS	1.34128	-1.45252	0.750658	0	0	TRUE	4.95326	6.1031	4.77585	5.63312	10.5362
CUST_4674_PI416261804	CCIN	0.848611	-3.94562	-0.147223	0.114777	0.0686195	FALSE	-3.94562	-3.4099	0	0.63129	1.62835
A_23_P60227	CCIN	2.42669	-0.852029	0.216855	0.019377	0.0130189	TRUE	-0.852029	0.679917	0	0.63129	5.20802
A_23_P315206	CCBL1	1.20006	-3.48659	0.448101	4.55897e-07	4.5499e-07	TRUE	1.72987	2.42672	4.34684	4.92751	6.95286
CUST_12690_PI416261804	CCBL1	1.76145	-8.01809	0.388282	1.65587e-05	1.47282e-05	TRUE	-0.361363	0.661471	4.34684	4.92751	4.74945
CUST_147_PI416408490	CCK	1.13995	-1.14469	0.98565	0	0	TRUE	1.77764	9.95602	2.56357	9.7379	13.3919
A_23_P425681	CCK	1.11775	-1.30902	0.981423	0	0	TRUE	1.55641	9.57554	2.56357	9.7379	12.9481
CUST_15594_PI416261804	CCKBR	1.01716	-6.01134	0.870932	0	0	TRUE	-3.82552	-0.467344	2.14894	5.45046	3.50148
CUST_149_PI416408490	CCKBR	1.32489	-5.90562	0.887292	0	0	TRUE	-3.05851	1.31562	2.14894	5.45046	4.81826
A_23_P162010	CCKBR	1.13045	-2.80373	0.961265	0	0	TRUE	-0.374451	3.35776	2.14894	5.45046	7.49768
CUST_12111_PI416261804	CCNA2	2.60745	-7.50967	0.173416	0.0626524	0.0392266	TRUE	-3.4324	-1.46875	1.56371	2.3168	2.8286
A_23_P58321	CCNA2	1.24219	-4.52375	0.379926	2.59407e-05	2.27543e-05	TRUE	-2.58133	-1.64585	1.56371	2.3168	3.37146
CUST_16017_PI416261804	CCNB1	1.07186	-2.45378	0.493848	1.76808e-08	1.93537e-08	TRUE	0.740574	1.5107	2.98019	3.69869	6.36764
A_23_P122197	CCNB1	1.27261	-3.1538	0.63066	3.28626e-14	5.14191e-14	TRUE	0.638842	1.55321	2.98019	3.69869	6.18768
A_24_P270235	CCND2	1.00291	-1.80599	0.853862	0	0	TRUE	2.44205	4.26298	4.23572	6.05137	8.98755
A_23_P139881	CCND2	0.877121	-3.04927	0.828682	0	0	TRUE	0.665967	2.25851	4.23572	6.05137	7.37436
A_24_P278747	CCND2	1.17186	-2.90469	0.825014	0	0	TRUE	2.05899	4.18669	4.23572	6.05137	8.70692
A_23_P214464	CCND3	1.85789	-11.6207	0.325773	0.000358962	0.000287044	TRUE	-0.604594	0.543523	5.92935	6.54732	5.47403
CUST_14613_PI416261804	CCNE1	1.87428	-6.80611	0.763796	0	0	TRUE	-1.6254	-0.00104372	2.76411	3.63077	4.06434
A_23_P209200	CCNE1	0.807963	0.550128	0.756599	0	0	TRUE	2.78342	3.48365	2.76411	3.63077	8.27896
A_23_P37954	CCNF	1.25283	-3.5763	0.625831	5.83977e-14	9.01043e-14	TRUE	-1.55365	0.0571959	1.61447	2.90024	4.34628
A_24_P193592	CCNF	1.17238	-5.86363	0.370993	4.1361e-05	3.57327e-05	TRUE	-3.97087	-2.46346	1.61447	2.90024	1.85164
A_24_P12065	CCNG2	2.60871	-13.6868	0.679102	0	0	TRUE	-2.36949	-0.241565	4.33827	5.15397	3.95587
A_24_P80532	CCNG2	1.33812	-5.41697	0.747049	0	0	TRUE	0.388154	1.47966	4.33827	5.15397	6.56331
A_23_P110122	CCNG2	0.970271	-2.10798	0.826456	0	0	TRUE	2.10131	2.89276	4.33827	5.15397	7.78377
CUST_13558_PI416261804	CCNH	1.6614	-4.97965	0.278546	0.00246425	0.00182847	TRUE	3.76575	4.68608	5.26387	5.81782	9.44966
A_23_P30338	CCNH	1.01964	-1.77904	0.618871	1.32339e-13	1.99882e-13	TRUE	3.58824	4.15306	5.26387	5.81782	8.95771
CUST_1055_PI416573500	CCNT1	1.52514	-4.31828	0.228269	0.013719	0.00939688	TRUE	-1.26082	-0.041723	2.00471	2.80405	5.12802
A_23_P87575	CCNT1	1.61682	-4.23145	0.192295	0.0386405	0.0249722	TRUE	-0.990183	0.302203	2.00471	2.80405	5.25143
CUST_1089_PI416379584	CCNT1	1.27695	-1.5802	0.363061	6.18849e-05	5.26875e-05	TRUE	0.979717	2.00043	2.00471	2.80405	6.89207
A_23_P402670	CD1A	1	0	0	1	0.434862	FALSE	-3.92647	-3.24412	0	0	1.7093
A_23_P63167	CD1A	1	0	0	1	0.434862	FALSE	-3.63402	-1.71215	0	0	2.38697
CUST_9021_PI416261804	CD1B	1	0	0	1	0.434862	FALSE	-3.49367	-0.931585	0	0	3.10943
A_23_P351844	CD1B	1	0	0	1	0.434862	FALSE	-3.76997	-2.3697	0	0	2.22692
CUST_6790_PI416261804	CD1C	12.8382	-3.91717	-0.164614	0.0774271	0.0477184	FALSE	-3.91717	-3.14046	0	0.0604999	1.78149
A_23_P51767	CD1C	16.6355	-3.88049	-0.159355	0.0875151	0.0534872	FALSE	-3.88049	-2.87404	0	0.0604999	1.85949
A_24_P11208	CD1D	1.94823	-4.00368	0.045354	0.628786	0.308436	FALSE	-3.92584	-3.38232	0.0399563	0.318934	1.66953
A_23_P74575	CD1D	3.48579	-4.07306	0.0132808	0.887479	0.408387	FALSE	-3.93378	-2.96132	0.0399563	0.318934	1.74125
A_23_P201160	CD1E	1	0	0	1	0.434862	FALSE	-3.91473	-2.5693	0	0	1.79481
A_23_P310410	CD1E	1	0	0	1	0.434862	FALSE	-3.97087	-3.16094	0	0	1.63333
CUST_16055_PI416261804	CD2	2.64768	-3.97087	0.183772	0.0483015	0.0307879	TRUE	-3.97087	-2.76462	0	0.455585	1.74811
A_23_P161076	CD2	2.87287	-1.93803	0.140889	0.131419	0.0776461	TRUE	-1.93803	-0.629193	0	0.455585	3.80205
A_23_P138985	CD3D	2.40687	-3.95578	-0.083728	0.371545	0.197057	FALSE	-3.95578	-2.77329	0	0.491298	1.67406
A_24_P86968	CD3E	3.52871	-2.08054	0.163109	0.0802139	0.0493452	TRUE	-2.08054	0.127305	0	0.625681	4.17281
A_23_P416747	CD3E	3.276	-3.06152	-0.0697157	0.457097	0.235608	FALSE	-3.06152	-1.01179	0	0.625681	3.29498
CUST_16206_PI416261804	CD3G	3.14251	-6.04599	-0.276636	0.0026463	0.00195686	FALSE	-3.24558	-0.531534	0.891137	1.75479	3.47332
A_23_P98410	CD3G	2.57927	-5.39952	0.213658	0.021284	0.0142312	TRUE	-3.10104	-0.873432	0.891137	1.75479	3.31977
CUST_12222_PI416261804	CD247	1.41977	-5.7843	0.0221422	0.813491	0.380921	FALSE	-3.86507	-2.86086	1.35179	2.0591	1.91496
A_23_P34676	CD247	1.72616	-4.4992	0.225097	0.015125	0.0103052	TRUE	-2.16579	-0.944858	1.35179	2.0591	3.40107
CUST_16941_PI416261804	CD4	1.76613	-8.26091	0.470612	9.77452e-08	1.0187e-07	TRUE	-3.48027	-1.27233	2.70684	3.957	3.21746
A_24_P295999	CD4	1.6599	0.83741	0.340484	0.000184173	0.000150808	TRUE	5.33048	7.40562	2.70684	3.957	11.7562
CUST_1067_PI416573500	CD5	1.33389	-4.1005	0.0647825	0.489629	0.249793	FALSE	-3.93847	-3.20402	0.121477	0.672085	1.80909
CUST_1101_PI416379584	CD5	3.21502	-4.29767	0.359064	7.55188e-05	6.3792e-05	TRUE	-3.90711	-2.1369	0.121477	0.672085	2.47183
CUST_15243_PI416261804	CD5L	9.39399	-3.91005	-0.0790158	0.399156	0.209803	FALSE	-3.91005	-3.21142	0	0.0743693	1.77599
A_23_P126584	CD5L	9.66374	-3.89819	-0.0850221	0.364172	0.193582	FALSE	-3.89819	-3.17951	0	0.0743693	1.77625
A_23_P139162	CD6	0.875449	-1.70404	0.154775	0.0971294	0.0588419	TRUE	-1.28446	0.106353	0.479267	2.06796	4.85915
A_23_P311875	CD6	1.8605	-2.99261	0.818133	0	0	TRUE	-2.10093	0.854827	0.479267	2.06796	4.82806
CUST_16047_PI416261804	CD7	2.81158	4.26782	0.158439	0.089375	0.0545193	TRUE	4.76075	6.87609	0.175319	0.927687	10.971
A_23_P431815	CD7	2.63438	-2.60141	0.132061	0.157615	0.0916274	TRUE	-2.13956	-0.157531	0.175319	0.927687	4.23047
CUST_12384_PI416261804	CD8A	1.98734	-7.72048	0.0744017	0.427339	0.22236	FALSE	-3.84179	-2.3481	1.9517	2.7033	2.10122
CUST_12389_PI416261804	CD8A	1.30523	-6.45493	0.186031	0.0455644	0.0291512	TRUE	-3.90751	-2.92649	1.9517	2.7033	2.06388
CUST_12388_PI416261804	CD8A	2.08603	-7.99324	0.153387	0.100201	0.0605473	TRUE	-3.92193	-2.35407	1.9517	2.7033	1.90233
A_32_P163247	CD8A	1.54849	-2.82047	0.535342	5.96095e-10	7.18958e-10	TRUE	0.201714	1.36556	1.9517	2.7033	5.96183
CUST_16939_PI416261804	CD9	0.828127	-5.49547	0.742395	0	0	TRUE	-0.193333	2.18977	6.40256	9.28027	5.17826
A_23_P76364	CD9	0.719685	-3.49776	0.845415	0	0	TRUE	1.11007	3.18112	6.40256	9.28027	6.4058
CUST_9454_PI416261804	CD19	6.16397	-2.58243	0.0695215	0.458355	0.236094	FALSE	-2.58243	-0.654279	0	0.31281	3.44887
A_23_P113572	CD19	5.57446	-2.86516	0.208688	0.0245693	0.0162928	TRUE	-2.86516	-1.12141	0	0.31281	3.2227
CUST_13243_PI416261804	MS4A1	4.12401	-3.97087	-0.0864733	0.356012	0.18973	FALSE	-3.97087	-3.31752	0	0.158425	1.63686
A_23_P116371	MS4A1	8.63489	-3.92193	-0.0553391	0.555178	0.277856	FALSE	-3.92193	-2.55395	0	0.158425	1.78561
CUST_1481_PI416261804	MS4A3	2.20605	-3.9109	-0.144713	0.121165	0.0720914	FALSE	-3.9109	-3.24884	0	0.300112	1.74979
CUST_15659_PI416261804	CD22	0.843575	-6.92013	0.611323	3.13527e-13	4.63688e-13	TRUE	-3.83231	-1.56311	3.6604	6.35037	2.23735
A_23_P209055	CD22	0.927995	-5.07034	0.91388	0	0	TRUE	-1.67351	0.82278	3.6604	6.35037	3.92077
A_23_P85250	CD24	0.68661	-1.08701	0.874967	0	0	TRUE	0.594725	2.50796	2.44933	5.23583	6.97746
A_32_P231250	CD24	0.862109	-5.48137	0.596987	1.51856e-12	2.15274e-12	TRUE	-3.36978	-0.967517	2.44933	5.23583	3.46287
CUST_16473_PI416261804	CD27	1.56708	-4.25184	-0.0433189	0.64428	0.314703	FALSE	-3.95578	-2.73418	0.188924	0.968463	1.79145
A_23_P48088	CD27	2.34618	-3.35101	0.208715	0.0245505	0.0162814	TRUE	-2.90776	-1.07882	0.188924	0.968463	3.35572
CUST_14770_PI416261804	CD28	10.8631	-3.5789	0.0953863	0.308421	0.167197	FALSE	-3.38563	-0.912499	0.0177908	0.245455	3.35933
A_23_P91095	CD28	2.93778	-3.96383	0.0323068	0.730638	0.349183	FALSE	-3.91157	-3.24274	0.0177908	0.245455	1.70912
A_23_P155632	CD80	6.60223	-3.91152	0.0141393	0.880257	0.405928	FALSE	-3.91152	-3.09652	0	0.123443	1.79461
A_24_P320033	CD80	11.1281	-3.9323	0.00390339	0.966829	0.434862	FALSE	-3.9323	-2.55861	0	0.123443	1.74698
CUST_14729_PI416261804	CD86	1.49779	-3.84556	0.634502	2.04281e-14	3.23232e-14	TRUE	-2.41045	-0.376508	0.958158	2.31612	2.91686
A_23_P109988	CD86	1.44874	-3.77159	0.699825	0	0	TRUE	-2.38347	-0.416125	0.958158	2.31612	3.28305
A_24_P131589	CD86	3.67484	-1.40639	0.354612	9.39767e-05	7.86881e-05	TRUE	2.11469	7.105	0.958158	2.31612	10.3946
CUST_14395_PI416261804	TNFRSF8	0.414867	-3.91516	0.255077	0.00572061	0.00408268	TRUE	-3.91516	-2.53617	0	3.32393	1.88504
CUST_7436_PI416261804	TNFSF8	0.978703	-4.0396	0.280219	0.00231408	0.00172179	TRUE	-3.97087	-3.14788	0.0702239	0.91112	1.6745
A_23_P169257	TNFSF8	2.0501	-3.84918	0.0160497	0.864224	0.400264	FALSE	-3.70521	-1.98129	0.0702239	0.91112	2.46561
CUST_12250_PI416261804	SIGLEC6	4.22502	-3.97087	-0.0470052	0.616332	0.303362	FALSE	-3.97087	-2.8651	0	0.261719	1.66991
A_24_P139028	SIGLEC6	11.8091	-3.65843	0.120801	0.196458	0.111767	FALSE	-3.65843	-0.567773	0	0.261719	3.12858
A_23_P4592	SIGLEC6	10.5176	-1.4146	0.0357039	0.703575	0.338731	FALSE	-1.4146	1.33805	0	0.261719	5.13981
A_23_P369201	SCARB1	0.973823	-7.54347	0.34904	0.000123002	0.000102021	TRUE	-2.44016	-1.01822	5.24049	6.70065	3.06826
A_24_P54879	SCARB2	1.2273	-6.78207	0.859436	0	0	TRUE	1.7413	2.84022	6.9448	7.84019	7.47042
A_23_P386514	SCARB2	1.33798	-7.99707	0.657445	1.11022e-15	1.88716e-15	TRUE	1.29494	2.49296	6.9448	7.84019	7.40213
CUST_13013_PI416261804	CD37	1.10538	-6.09253	0.198931	0.0322904	0.0210909	TRUE	-3.69553	-1.77486	2.16848	3.90605	2.28857
CUST_14657_PI416261804	CD38	1.04043	-2.67733	0.75747	0	0	TRUE	-2.05421	0.875247	0.598907	3.41453	4.69999
A_23_P167328	CD38	1.12453	-2.46551	0.764261	0	0	TRUE	-1.79202	1.37423	0.598907	3.41453	5.33131
CUST_7535_PI416261804	ENTPD2	0.566489	-4.73082	0.0191243	0.838538	0.390563	FALSE	-3.92972	-2.95157	1.41414	3.14084	1.8131
A_23_P29697	ENTPD3	1.29331	-7.29725	0.858157	0	0	TRUE	-2.06546	0.818309	4.04527	6.27503	4.46144
A_23_P212469	ENTPD3	1.12938	-2.56433	0.951987	0	0	TRUE	2.00433	4.52258	4.04527	6.27503	7.77597
CUST_10433_PI416261804	ENTPD5	1.24622	-4.21246	0.347459	0.000132646	0.000109763	TRUE	-1.73817	-0.366935	1.98545	3.08576	4.19067
A_23_P117580	ENTPD5	1.08277	-3.32247	0.487881	2.77641e-08	2.99822e-08	TRUE	-1.1727	0.0186903	1.98545	3.08576	4.728
CUST_15819_PI416261804	CD40	1.04966	-5.22373	0.355381	9.05134e-05	7.58747e-05	TRUE	-3.97087	-2.54187	1.19359	2.55498	1.7633
CUST_15811_PI416261804	CD40	1.24297	-3.67069	0.560256	6.1783e-11	7.92967e-11	TRUE	-2.1871	-0.494922	1.19359	2.55498	3.64632
A_23_P57036	CD40	1.67532	-5.68095	0.352557	0.000103846	8.66214e-05	TRUE	-3.6813	-1.40053	1.19359	2.55498	2.65022
CUST_404_PI417507815	CD40LG	6.05493	-3.88371	-0.0102494	0.913046	0.417703	FALSE	-3.88371	-2.89879	0	0.162665	1.84445
A_23_P62220	CD40LG	7.17216	-3.91495	-0.00953567	0.91908	0.420011	FALSE	-3.91495	-2.74829	0	0.162665	1.87903
A_32_P175934	CD48	1.41955	-3.85046	-0.19167	0.0392889	0.0253595	FALSE	-3.85046	-2.56431	0	0.906027	2.04362
A_23_P74145	CD48	1.86803	-3.90341	0.121699	0.193126	0.110039	FALSE	-3.90341	-2.21092	0	0.906027	2.02894
CUST_1154_PI416261804	CD53	1.19069	-4.30831	0.859876	0	0	TRUE	-0.820317	0.835008	2.92939	4.31962	4.65668
A_23_P74547	CD53	1.00796	-3.05217	0.878233	0	0	TRUE	-0.0994551	1.30184	2.92939	4.31962	5.43428
A_23_P87879	CD69	1.54246	-4.09626	0.823915	0	0	TRUE	-3.89827	-1.33435	0.128362	1.79058	2.13245
CUST_14620_PI416261804	CD70	3.63976	-2.78334	0.125755	0.178592	0.102516	FALSE	-2.78334	-0.764108	0	0.554771	3.49849
A_23_P119202	CD70	4.45775	-3.777	0.587898	3.96794e-12	5.49419e-12	TRUE	-3.777	-1.30397	0	0.554771	2.7308
CUST_6785_PI416261804	CD72	2.89703	-5.67653	0.0354585	0.705517	0.33947	FALSE	-3.79475	-1.73475	0.649553	1.36063	2.29973
A_23_P250245	CD72	1.53569	-4.96838	0.0594211	0.526333	0.265702	FALSE	-3.97087	-2.87887	0.649553	1.36063	1.64215
CUST_1255_PI416573500	CD81	0.77169	-3.20886	0.486016	3.19144e-08	3.43477e-08	TRUE	3.18247	4.11582	8.28227	9.49175	8.20856
A_23_P13425	CD81	0.905557	-1.44362	0.740578	0	0	TRUE	6.05644	7.1517	8.28227	9.49175	11.6365
CUST_1295_PI416379584	CD81	1.45529	-5.53099	0.733555	0	0	TRUE	6.52213	8.28228	8.28227	9.49175	12.5592
CUST_13792_PI416261804	CDA	1.92516	-4.91195	0.120449	0.197773	0.112455	FALSE	-3.67026	-1.75331	0.644974	1.64071	2.14614
A_23_P34597	CDA	1.2155	-2.16753	0.134202	0.15093	0.0880947	TRUE	-1.38356	-0.173251	0.644974	1.64071	4.30681
CUST_9081_PI416261804	LRBA	2.39203	-9.4504	0.419389	2.78677e-06	2.62871e-06	TRUE	-3.7818	-1.66032	2.36978	3.25668	3.03206
A_24_P360078	LRBA	1.10834	-2.6841	0.543294	2.95e-10	3.62531e-10	TRUE	-0.0575702	0.925412	2.36978	3.25668	5.68998
CUST_14082_PI416261804	CDC5L	1.03305	-2.11135	0.459921	2.05921e-07	2.10288e-07	TRUE	2.98775	3.51026	4.93595	5.44174	8.51511
A_23_P156471	CDC5L	1.39715	-3.64105	0.531154	8.5712e-10	1.02377e-09	TRUE	3.25521	3.96188	4.93595	5.44174	8.9539
A_24_P291973	41524	1.64045	-8.09803	0.780511	0	0	TRUE	6.25225	7.28533	8.74775	9.37751	12.0203
A_23_P8482	41524	1.26502	-5.62668	0.704313	0	0	TRUE	5.43938	6.23604	8.74775	9.37751	11.1676
A_32_P79584	41524	1.16203	-4.21333	0.803307	0	0	TRUE	5.95179	6.68359	8.74775	9.37751	11.4251
CUST_16400_PI416261804	CDC6	2.03944	-4.24857	0.761465	0	0	TRUE	-2.20183	-0.001959	1.00358	2.08225	4.56316
A_23_P49972	CDC6	2.27552	-3.94675	0.77931	0	0	TRUE	-1.66308	0.791436	1.00358	2.08225	5.55284
CUST_13937_PI416261804	CDC20	1.34434	-6.37047	0.449293	4.21359e-07	4.21687e-07	TRUE	-3.87395	-1.87285	1.85707	3.34561	1.94648
A_23_P149200	CDC20	0.808708	-2.48062	0.454686	2.93895e-07	2.96876e-07	TRUE	-0.978791	0.225003	1.85707	3.34561	4.61843
CUST_13206_PI416261804	CDC25C	1.95502	-4.0205	0.136712	0.143367	0.0840296	TRUE	-3.91239	-3.175	0.0552983	0.432477	1.68989
A_23_P70249	CDC25C	4.59856	-4.13758	0.0829624	0.37595	0.199067	FALSE	-3.88329	-2.1488	0.0552983	0.432477	2.16298
A_24_P177025	CDC34	1.2019	-4.90129	0.359699	7.31798e-05	6.18873e-05	TRUE	2.50945	3.38694	6.16587	6.89595	7.96529
A_23_P164999	CDC34	0.988894	-2.43357	0.388209	1.66238e-05	1.47848e-05	TRUE	3.66383	4.3858	6.16587	6.89595	9.08643
A_32_P125968	CDH1	0.368	-4.33179	-0.0775539	0.407964	0.213758	FALSE	-3.92972	-3.34733	1.09258	2.67516	1.6787
A_23_P206359	CDH1	1.47279	-3.51493	0.819135	0	0	TRUE	-1.9058	0.425007	1.09258	2.67516	3.7374
CUST_15278_PI416261804	CDH2	0.96614	-4.17193	0.531886	8.04729e-10	9.62697e-10	TRUE	0.673903	1.49613	5.01566	5.8667	6.66189
A_23_P38732	CDH2	1.02765	-2.1114	0.565686	3.67562e-11	4.78145e-11	TRUE	3.04295	3.91752	5.01566	5.8667	9.32831
CUST_15619_PI416261804	CDH3	3.12289	-7.26569	-0.0122017	0.896568	0.411721	FALSE	-2.26239	-0.399758	1.60214	2.19858	4.13066
A_23_P49155	CDH3	1.66812	-3.11054	0.444501	5.77344e-07	5.71864e-07	TRUE	-0.437979	0.556965	1.60214	2.19858	5.09971
A_23_P17593	CDH4	0.993442	-1.26067	0.890493	0	0	TRUE	0.793689	2.86258	2.06792	4.15048	7.01533
CUST_7378_PI416261804	CDH4	0.725608	-2.65468	0.802872	0	0	TRUE	-1.15418	0.356934	2.06792	4.15048	4.29267
A_23_P214011	CDH6	1.37449	-3.57465	0.852546	0	0	TRUE	-0.556087	0.958511	2.19614	3.29808	5.57535
CUST_1033_PI416261804	CDH8	0.957304	-4.02549	0.941004	0	0	TRUE	-0.475027	1.14002	3.70881	5.39589	5.59261
A_23_P140797	CDH8	0.961258	-3.11804	0.941874	0	0	TRUE	0.44709	2.06881	3.70881	5.39589	6.52551
CUST_2352_PI416261804	CDH9	0.413388	-0.925924	0.812908	0	0	TRUE	-0.427897	0.817637	1.20475	4.21774	5.68681
A_23_P92999	CDH9	0.956901	-1.1373	0.958034	0	0	TRUE	0.0155236	2.89866	1.20475	4.21774	7.56567
CUST_1039_PI416261804	CDH10	0.998228	-5.58924	0.915492	0	0	TRUE	-2.21529	0.389097	3.37994	5.98895	5.19973
A_23_P144656	CDH10	1.0751	-1.93844	0.931001	0	0	TRUE	1.69533	4.50027	3.37994	5.98895	9.21515
CUST_14984_PI416261804	CDH11	1.02195	-5.33138	0.759228	0	0	TRUE	-1.55595	-0.0990852	3.69433	5.1199	4.62586
A_23_P152305	CDH11	1.11764	-2.81846	0.86513	0	0	TRUE	1.31046	2.90374	3.69433	5.1199	7.51758
A_23_P144847	CDH12	1.94254	-4.97935	0.932731	0	0	TRUE	-2.17013	1.33482	1.44616	3.25047	5.96266
A_32_P10936	CDH12	1.84164	-3.17057	0.94151	0	0	TRUE	-0.507272	2.81561	1.44616	3.25047	7.44883
CUST_150_PI416408490	CDH13	1.34751	-7.27949	0.973857	0	0	TRUE	-2.86272	1.79696	3.27773	6.73573	5.62254
CUST_15176_PI416261804	CDH13	1.11536	-2.18203	0.975101	0	0	TRUE	1.47382	5.33074	3.27773	6.73573	9.47391
A_32_P85999	CDH13	1.07358	-2.19544	0.979142	0	0	TRUE	1.32349	5.03594	3.27773	6.73573	9.32835
CUST_11380_PI416261804	CDH15	3.80646	-3.69366	0.707634	0	0	TRUE	-3.69366	-1.14353	0	0.669949	2.78192
A_32_P25357	CDH15	4.50323	-3.90888	0.944447	0	0	TRUE	-3.90888	-0.891949	0	0.669949	2.34402
CUST_5629_PI416261804	CDH16	18.361	-0.634209	0.152722	0.1017	0.0613872	TRUE	-0.634209	1.33189	0	0.107081	5.58848
A_23_P100240	CDH16	16.8495	-3.64525	-0.0716773	0.444503	0.23	FALSE	-3.64525	-1.841	0	0.107081	2.35477
CUST_1954_PI416261804	CDH18	0.891801	-2.4428	0.954395	0	0	TRUE	-0.241199	2.17114	2.46871	5.17373	6.37778
A_23_P84118	CDH18	1.0066	1.15045	0.942205	0	0	TRUE	3.63547	6.35835	2.46871	5.17373	10.918
CUST_14733_PI416261804	CDK2	2.51169	-6.11496	0.178602	0.0550826	0.034797	TRUE	-3.42766	-0.887226	1.06992	2.08136	3.0139
A_23_P98898	CDK2	2.15496	-5.79567	0.174287	0.0613254	0.0384496	TRUE	-3.49005	-1.31044	1.06992	2.08136	2.52005
CUST_10461_PI416261804	CDK3	1.61505	-6.44846	0.199828	0.0315043	0.0206035	TRUE	-2.08397	-0.678479	2.70239	3.57263	3.85033
A_23_P89155	CDK3	1.67294	-1.94746	0.175879	0.0589574	0.0370549	TRUE	2.57347	4.02933	2.70239	3.57263	8.74505
A_23_P24997	CDK4	1.74205	-6.54493	0.368403	4.72326e-05	4.05907e-05	TRUE	1.94661	3.23354	4.87445	5.61319	7.6183
CUST_15042_PI416261804	CDK5	0.97849	-4.23052	0.802952	0	0	TRUE	1.6553	3.17684	6.01521	7.57019	7.37397
A_23_P8400	CDK5	0.783396	-0.660863	0.804498	0	0	TRUE	4.05143	5.2696	6.01521	7.57019	9.94465
CUST_8151_PI416261804	CDK7	1.38864	-4.18885	0.41915	2.82703e-06	2.66563e-06	TRUE	1.85765	2.60041	4.35427	4.88915	7.39338
A_23_P133585	CDK7	1.26782	-2.19617	0.216709	0.0194603	0.0130703	TRUE	3.32424	4.00238	4.35427	4.88915	8.91713
CUST_12054_PI416261804	CDK8	1.58156	-5.10622	0.160066	0.0860932	0.0526872	TRUE	0.378207	1.55451	3.46772	4.21148	6.38412
A_23_P139958	CDK8	1.46429	-5.69341	0.49641	1.45273e-08	1.59943e-08	TRUE	-0.615659	0.473423	3.46772	4.21148	5.44956
A_32_P309929	CDK9	2.45789	-15.9099	0.150185	0.107579	0.0646418	TRUE	-1.35027	0.0846449	5.92363	6.50743	4.28269
A_23_P158083	CDK9	1.54431	-8.92869	0.43903	8.22419e-07	8.05925e-07	TRUE	0.21924	1.12081	5.92363	6.50743	6.3362
A_23_P169470	CDK9	1.17098	-3.38587	0.182216	0.0502661	0.0319496	TRUE	3.55056	4.23418	5.92363	6.50743	9.15403
A_24_P89457	CDKN1A	1.05874	-6.24793	0.319338	0.000475707	0.000376587	TRUE	-3.91252	-2.3226	2.20583	3.70754	2.18789
A_23_P59210	CDKN1A	1.03449	-1.73779	0.546464	2.21721e-10	2.74613e-10	TRUE	0.544106	2.0976	2.20583	3.70754	6.65916
A_23_P204696	CDKN1B	1.32955	-4.81534	0.612184	2.84217e-13	4.21678e-13	TRUE	3.95665	5.26589	6.59769	7.58241	9.87046
A_24_P81841	CDKN1B	1.08558	-3.70914	0.703117	0	0	TRUE	3.45319	4.52218	6.59769	7.58241	8.94338
A_23_P43490	CDKN2A	1.27385	2.39116	0.24787	0.00730233	0.00515226	TRUE	2.8974	4.4432	0.397408	1.61089	8.92059
A_23_P43484	CDKN2A	2.11273	-3.39823	0.620961	1.03695e-13	1.57703e-13	TRUE	-2.55861	0.00514968	0.397408	1.61089	3.64287
CUST_13324_PI416261804	CDKN2D	0.99214	-5.62379	0.292394	0.00144765	0.00109738	TRUE	0.830651	2.14738	6.50557	7.83273	6.06352
A_23_P89941	CDKN2D	1.01053	-0.463855	0.807174	0	0	TRUE	6.11019	7.45132	6.50557	7.83273	12.1545
CUST_7968_PI416261804	CDKN3	1.15761	-2.64466	0.828705	0	0	TRUE	-0.281899	1.3646	2.04106	3.46338	6.10056
CUST_10792_PI416261804	CDO1	1.9207	-10.0577	0.275366	0.00277407	0.00204825	TRUE	0.411796	1.56819	5.45089	6.05296	6.05563
A_23_P30294	CDO1	1.24614	-3.46129	0.542544	3.15503e-10	3.87054e-10	TRUE	3.33127	4.08153	5.45089	6.05296	8.8637
A_23_P125495	CDR1	0.885471	-4.81656	0.334505	0.000242533	0.000196574	TRUE	-1.79252	0.0320401	3.41518	5.47573	4.41847
A_24_P938614	CDS1	0.897862	-0.839815	0.80774	0	0	TRUE	3.20222	4.37262	4.50184	5.80538	8.97927
A_23_P7250	CDS1	1.05924	-3.64666	0.872433	0	0	TRUE	1.12187	2.50263	4.50184	5.80538	6.87259
A_23_P70520	CDSN	37.8622	-2.29526	-0.104136	0.265942	0.146568	FALSE	-2.29526	0.0495579	0	0.0619305	4.0462
A_23_P350396	CDSN	20.0074	-3.87501	0.0512932	0.584501	0.290018	FALSE	-3.87501	-2.63594	0	0.0619305	1.95346
CUST_9098_PI416261804	CD52	1.01958	-4.30926	0.775197	0	0	TRUE	-2.53135	-0.239234	1.74376	3.99185	4.16495
A_23_P85800	CD52	0.886945	-0.739696	0.895542	0	0	TRUE	0.80692	2.80086	1.74376	3.99185	7.27572
CUST_12163_PI416261804	CDX1	3.52012	-3.86469	0.0376613	0.688145	0.332517	FALSE	-3.86469	-2.23923	0	0.461762	2.05295
A_23_P58788	CDX1	6.78795	-3.55332	-0.0110313	0.906442	0.415248	FALSE	-3.55332	-0.418902	0	0.461762	3.00269
CUST_15713_PI416261804	CDX2	1	0	0	1	0.434862	FALSE	-3.89106	-2.80241	0	0	1.94218
A_23_P144096	CISH	2.77606	-2.86008	0.075241	0.422129	0.22002	FALSE	-1.81494	1.79181	0.376485	1.67572	5.68927
CUST_5546_PI416261804	TBCB	1.0621	-7.15086	0.454053	3.06686e-07	3.09518e-07	TRUE	0.675442	1.55837	7.36872	8.20002	5.8134
CUST_11705_PI416261804	TBCB	1.65963	-14.5698	0.00468048	0.96023	0.434216	FALSE	-2.34044	-0.960781	7.36872	8.20002	2.98076
A_23_P56249	TBCB	1.01518	-1.04495	0.341024	0.000179605	0.000147176	TRUE	6.43562	7.27954	7.36872	8.20002	11.7293
CUST_15885_PI416261804	CKM	7.78644	-2.68052	0.0744034	0.427328	0.22236	FALSE	-2.68052	-0.666187	0	0.258698	3.64832
A_23_P50250	CKM	2.22955	-3.97087	0.00934819	0.920666	0.420474	FALSE	-3.97087	-3.39409	0	0.258698	1.53126
A_23_P163235	CKMT1B	1.27047	-4.41719	0.845066	0	0	TRUE	3.49193	5.21898	6.22534	7.58472	9.82673
CUST_352_PI417507815	ERCC8	1.12601	-3.33001	0.152983	0.10111	0.0610597	TRUE	-0.320441	0.269046	2.67278	3.1963	5.46106
A_23_P58521	ERCC8	1.60926	-5.78604	0.0197822	0.833064	0.388458	FALSE	-1.48484	-0.64236	2.67278	3.1963	4.17368
CUST_7595_PI416261804	CKS2	0.846633	-1.99553	0.504186	7.92378e-09	8.8753e-09	TRUE	0.458203	1.38769	2.89823	3.99609	5.929
A_23_P71727	CKS2	2.90062	-6.73986	0.373341	3.66353e-05	3.17708e-05	TRUE	1.66681	4.85128	2.89823	3.99609	7.87967
A_23_P157404	AP1S1	0.909546	-4.06548	0.66438	4.44089e-16	7.66522e-16	TRUE	1.44224	3.36107	6.05547	8.16511	7.3649
A_24_P63950	AP1S1	0.923922	-6.40702	0.670072	2.22045e-16	3.91572e-16	TRUE	-0.812243	1.13691	6.05547	8.16511	5.18747
CUST_7656_PI416261804	CLC	3.02194	-3.97087	0.414527	3.72571e-06	3.48396e-06	TRUE	-3.97087	-2.70301	0	0.419553	1.76316
A_23_P101683	CLC	2.88826	-3.97087	0.290712	0.00154644	0.00116929	TRUE	-3.97087	-2.75909	0	0.419553	1.77926
CUST_15250_PI416261804	CLCN1	4.45721	-3.91225	0.00348542	0.970379	0.434862	FALSE	-3.91225	-2.8128	0	0.246666	1.85699
A_23_P59772	CLCN1	6.40762	-1.84996	-0.0775307	0.408104	0.213824	FALSE	-1.84996	-0.26942	0	0.246666	4.16366
CUST_14615_PI416261804	CLCN2	1.0216	-4.08187	0.467751	1.19612e-07	1.24085e-07	TRUE	-1.09996	-0.0885104	2.91885	3.90891	4.5175
A_23_P132845	CLCN2	1.2316	-4.166	0.62583	5.83977e-14	9.01043e-14	TRUE	-0.571152	0.648197	2.91885	3.90891	4.58584
CUST_13383_PI416261804	CLCN4	2.35647	-14.3097	0.39293	1.28309e-05	1.15301e-05	TRUE	0.260413	1.22569	6.18301	6.59264	5.44661
CUST_180_PI416408490	CLCN4	1.77697	-5.97305	0.239853	0.00950616	0.00663227	TRUE	5.01396	5.74186	6.18301	6.59264	10.6133
A_23_P217741	CLCN4	1.58761	-7.08034	0.069402	0.459129	0.236442	FALSE	2.73589	3.38622	6.18301	6.59264	8.49475
CUST_743_PI416573500	CLCN6	1.46768	-7.72745	-0.0286227	0.760367	0.360513	FALSE	0.0131153	1.09288	5.27401	6.00971	5.45536
CUST_770_PI416379584	CLCN6	1.78069	-11.456	0.391611	1.37991e-05	1.23687e-05	TRUE	-2.06456	-0.75451	5.27401	6.00971	4.16521
CUST_742_PI416573500	CLCN6	1.94407	-12.1241	0.563014	4.75135e-11	6.1407e-11	TRUE	-1.87105	-0.440802	5.27401	6.00971	4.42472
CUST_182_PI416408490	CLCN6	1.63829	-8.44582	0.38722	1.75427e-05	1.5576e-05	TRUE	0.194545	1.39983	5.27401	6.00971	6.3033
A_23_P200361	CLCN6	1.80311	-11.766	0.0818389	0.382471	0.202035	FALSE	-2.2564	-0.929854	5.27401	6.00971	4.03936
A_24_P302374	CLCN6	1.07442	-0.70661	0.58936	3.40705e-12	4.73265e-12	TRUE	4.95991	5.75036	5.27401	6.00971	10.4957
A_23_P149270	CLCNKB	2.89554	-3.80312	0.881117	0	0	TRUE	-3.80312	-1.70677	0	0.723995	2.23862
A_24_P224966	CLCNKB	3.95364	-3.69406	0.459169	2.16793e-07	2.21096e-07	TRUE	-3.69406	-0.831645	0	0.723995	2.71997
CUST_13589_PI416261804	CLIC1	0.795067	-3.31295	0.534959	6.16396e-10	7.426e-10	TRUE	-0.587277	0.41608	3.42823	4.69021	4.69031
A_23_P30884	CLIC1	0.831194	-2.26524	0.49637	1.45726e-08	1.60414e-08	TRUE	0.584279	1.63323	3.42823	4.69021	6.04409
CUST_14459_PI416261804	TPP1	0.901501	-6.82921	0.621761	9.4369e-14	1.43932e-13	TRUE	-1.60569	-0.397419	5.79425	7.13454	4.06283
A_24_P38815	TPP1	0.933677	-3.64225	0.744301	0	0	TRUE	1.7677	3.0191	5.79425	7.13454	7.56962
A_24_P270357	CLN5	1.82092	-9.79858	0.466384	1.31637e-07	1.36227e-07	TRUE	-3.25596	-1.34839	3.59303	4.64062	2.83424
A_23_P117286	CLN5	1.02358	-2.85933	0.67566	0	0	TRUE	0.81843	1.89072	3.59303	4.64062	6.3656
CUST_10613_PI416261804	CLNS1A	1.43622	-6.6687	0.215428	0.0202093	0.0135482	TRUE	2.44048	3.16485	6.34248	6.84684	8.11333
A_23_P127995	CLNS1A	1.34882	-3.814	0.224534	0.015387	0.0104733	TRUE	4.74085	5.42114	6.34248	6.84684	10.3189
CUST_6858_PI416261804	CLPS	1.0807	-3.88763	0.578043	1.08762e-11	1.46665e-11	TRUE	-3.88763	-2.2489	0	1.51636	2.0124
A_23_P8142	CLPS	1.1187	-1.078	0.571164	2.15576e-11	2.84678e-11	TRUE	-1.078	0.618351	0	1.51636	5.09734
CUST_10906_PI416261804	CLPTM1	1.80383	-12.5726	0.156671	0.0930524	0.0565819	TRUE	0.551013	1.81114	7.27542	7.97401	5.86535
A_23_P50241	CLPTM1	1.85547	-11.7587	0.176186	0.0585091	0.0367949	TRUE	1.74061	3.03681	7.27542	7.97401	6.97325
CUST_9320_PI416261804	CLTB	1.43289	-6.91435	0.0344584	0.713456	0.342643	FALSE	3.97366	5.37225	7.59863	8.57469	10.0225
A_23_P60610	CLTB	0.840535	-2.85519	0.154289	0.0981956	0.0594281	TRUE	3.53172	4.35214	7.59863	8.57469	8.92629
CUST_9107_PI416261804	CLTC	0.914104	-4.17671	0.203591	0.028379	0.0186656	TRUE	2.2742	3.09646	7.05708	7.95661	7.87269
A_23_P118544	CLTC	0.716352	2.41185	0.637946	1.33227e-14	2.12972e-14	TRUE	7.4672	8.11158	7.05708	7.95661	12.8146
CUST_14261_PI416261804	CMA1	6.54405	-3.8345	0.00723992	0.938518	0.426822	FALSE	-3.8345	-2.42182	0	0.215874	1.98599
A_23_P151778	CMA1	3.47959	-3.97087	0.0251918	0.78837	0.371332	FALSE	-3.97087	-3.21972	0	0.215874	1.6173
A_23_P6849	CCR1	1.44376	-5.11746	0.160808	0.0846283	0.0518738	TRUE	-3.85318	-2.21652	0.875685	2.00929	2.06689
A_24_P148717	CCR1	1.43324	-2.29439	0.803637	0	0	TRUE	-1.03933	0.585396	0.875685	2.00929	4.21969
A_24_P367481	CCR3	5.70706	-3.88125	-0.0334197	0.721734	0.345706	FALSE	-3.88125	-2.99347	0	0.155558	1.89188
CUST_12449_PI416261804	CCR4	14.5285	-3.88737	0.0620568	0.508117	0.257862	FALSE	-3.88737	-2.32341	0	0.107648	1.99085
A_23_P72989	CCR4	7.19638	-3.90542	0.011244	0.904646	0.414671	FALSE	-3.90542	-3.13075	0	0.107648	1.75529
CUST_15546_PI416261804	CCR5	1.02751	-4.01918	-0.162379	0.0815935	0.0501374	FALSE	-3.91806	-3.29453	0.0984098	0.705249	1.68798
CUST_13489_PI416261804	CCR6	3.38559	-9.5431	0.227005	0.014265	0.00975095	TRUE	-3.88175	-2.12056	1.67219	2.19239	2.2217
CUST_13492_PI416261804	CCR6	2.40284	-7.97379	0.118727	0.204306	0.115825	FALSE	-3.95578	-2.70582	1.67219	2.19239	1.75318
A_24_P234921	CCR6	2.64084	-8.38685	-0.207233	0.025609	0.0169504	FALSE	-3.97087	-2.5971	1.67219	2.19239	1.68121
CUST_13329_PI416261804	CCR7	4.03076	-1.86933	0.187837	0.0434696	0.0278838	TRUE	-1.56865	0.751951	0.0745949	0.650319	4.75504
A_23_P343398	CCR7	3.52733	-4.23399	-0.0575655	0.539352	0.271314	FALSE	-3.97087	-1.9401	0.0745949	0.650319	2.17026
CUST_12770_PI416261804	CCR8	8.96738	-3.87141	-0.0044295	0.962361	0.434862	FALSE	-3.87141	-2.92511	0	0.105527	1.9498
A_23_P69012	CCR8	6.57107	-3.97087	0.00219635	0.981332	0.434862	FALSE	-3.97087	-3.27745	0	0.105527	1.606
CUST_13516_PI416261804	CCBP2	2.0565	-4.45331	0.022073	0.814063	0.381123	FALSE	-2.49297	-1.09811	0.953241	1.63151	3.42751
A_23_P91954	CCBP2	2.42403	-6.04371	-0.00234453	0.980073	0.434862	FALSE	-3.73303	-2.08888	0.953241	1.63151	2.17501
A_23_P121030	LTB4R	2.10183	-3.27043	0.152708	0.10173	0.0614015	TRUE	-0.485436	1.35955	1.32503	2.20283	5.6767
A_24_P137461	LTB4R	0.970065	-5.17327	0.0300551	0.748764	0.356189	FALSE	-3.8879	-3.03638	1.32503	2.20283	1.83287
CUST_14376_PI416261804	LTB4R	0.605453	-4.77311	0.164122	0.078329	0.0482416	TRUE	-3.97087	-3.4394	1.32503	2.20283	1.59759
A_23_P44569	ABCC2	3.43319	-4.21677	0.17093	0.0665714	0.0415018	TRUE	-3.92409	-2.39364	0.0852497	0.531031	2.05826
A_23_P158976	ABCC2	2.7862	-4.20839	0.114064	0.222773	0.125232	FALSE	-3.97087	-2.72883	0.0852497	0.531031	1.78056
CUST_145_PI416573500	CNGA2	1	0	0	1	0.434862	FALSE	-3.95119	-3.3633	0	0	1.65229
CUST_192_PI416408490	CNGA2	1	0	0	1	0.434862	FALSE	-3.90367	-2.63659	0	0	1.78255
CUST_150_PI416379584	CNGA2	1	0	0	1	0.434862	FALSE	-3.89514	-2.56747	0	0	1.82681
A_23_P125233	CNN1	1.27607	-1.27145	0.906816	0	0	TRUE	-0.028264	3.14467	0.974225	3.46071	7.2689
A_23_P138168	CNN3	0.973623	-3.4126	0.882163	0	0	TRUE	2.11254	3.56586	5.67483	7.16753	8.65402
A_32_P200970	CNN3	0.918542	-3.76319	0.821797	0	0	TRUE	1.44938	2.82048	5.67483	7.16753	7.36441
CUST_16336_PI416261804	CNR2	17.0759	1.83621	0.0161906	0.863044	0.399843	FALSE	1.83621	2.87276	0	0.0607026	7.56472
A_23_P310931	CNR2	34.5795	-3.52204	0.106955	0.253145	0.140312	FALSE	-3.52204	-1.42297	0	0.0607026	2.74536
CUST_13107_PI416261804	CNTF	1.3763	-4.53454	0.0441287	0.638096	0.312241	FALSE	-3.79596	-2.33633	0.536643	1.59719	2.0598
A_23_P36100	CNTF	1.32539	-4.59142	0.203422	0.0285133	0.0187449	TRUE	-3.88016	-2.47452	0.536643	1.59719	2.02918
CUST_11199_PI416261804	CNTN1	0.680476	-1.39515	0.790505	0	0	TRUE	2.3626	3.79809	5.52224	7.63179	8.86865
A_23_P390700	CNTN1	0.653955	-1.4543	0.666351	4.44089e-16	7.66522e-16	TRUE	2.157	3.53655	5.52224	7.63179	8.64631
CUST_1397_PI416573500	COL1A1	1.83006	-4.11547	0.381491	2.38702e-05	2.09844e-05	TRUE	-3.33682	-1.30132	0.425474	1.53774	2.99013
CUST_1441_PI416379584	COL1A1	2.88885	-4.89706	0.666278	4.44089e-16	7.66522e-16	TRUE	-3.66793	-0.454769	0.425474	1.53774	2.96347
A_24_P265274	COL1A2	1.99626	-7.86315	0.451684	3.59419e-07	3.61118e-07	TRUE	-3.90692	-1.86876	1.98183	3.00282	2.79167
A_24_P277934	COL1A2	1.35728	-2.42939	0.796002	0	0	TRUE	0.260505	1.64627	1.98183	3.00282	6.31872
CUST_15505_PI416261804	COL2A1	2.35487	-4.04179	0.0237207	0.800462	0.375889	FALSE	-3.97087	-3.28022	0.0301172	0.323401	1.64153
A_23_P500464	COL2A1	3.56285	-3.9954	0.0101408	0.913964	0.418053	FALSE	-3.8881	-2.84317	0.0301172	0.323401	1.8172
A_24_P402242	COL3A1	2.28633	-4.86313	-0.0171439	0.855065	0.396859	FALSE	-3.8045	-2.46857	0.463026	1.04733	2.26647
A_32_P226656	COL3A1	1.28255	-4.49706	-0.055882	0.551298	0.276269	FALSE	-3.90321	-3.15381	0.463026	1.04733	1.78941
A_23_P142533	COL3A1	3.9994	-5.43943	0.493558	1.80758e-08	1.97713e-08	TRUE	-3.5876	-1.25072	0.463026	1.04733	2.89017
A_24_P935491	COL3A1	1.42661	-4.57053	0.0711814	0.447668	0.231394	FALSE	-3.90997	-3.07639	0.463026	1.04733	1.77538
A_24_P68342	COL4A1	2.32703	-7.67673	0.313809	0.000602915	0.00047327	TRUE	-3.65084	-1.7794	1.73006	2.53428	2.73429
A_32_P110942	COL4A1	0.777054	-5.25493	0.148718	0.1111	0.0665834	TRUE	-3.91058	-3.28566	1.73006	2.53428	1.70682
A_23_P65240	COL4A1	1.88822	-3.82285	0.243863	0.0083399	0.00585082	TRUE	-0.556112	0.962439	1.73006	2.53428	5.75554
CUST_9239_PI416261804	COL4A2	1.72384	-7.40626	0.52096	2.0329e-09	2.36865e-09	TRUE	-3.44714	-1.1809	2.29669	3.61134	3.38149
A_23_P205031	COL4A2	0.922094	0.205231	0.730113	0	0	TRUE	2.323	3.53523	2.29669	3.61134	8.29284
A_24_P308469	COL4A3	1.86056	-5.46371	0.366829	5.11722e-05	4.38521e-05	TRUE	-3.61459	-1.7531	0.993851	1.99435	2.90982
CUST_12015_PI416261804	COL4A4	2.25444	-5.63389	0.150547	0.106724	0.0641542	TRUE	-3.92299	-2.47822	0.758902	1.39976	2.12032
A_23_P254522	COL4A4	1.9021	-2.65301	0.708137	0	0	TRUE	-1.2095	0.00947689	0.758902	1.39976	4.68227
CUST_6493_PI416261804	COL4A6	4.1499	-4.0728	-0.0447729	0.633194	0.310256	FALSE	-3.87764	-2.67789	0.0470269	0.336131	1.93663
A_23_P217379	COL4A6	5.78466	-4.1996	0.391496	1.38873e-05	1.24442e-05	TRUE	-3.92756	-2.25519	0.0470269	0.336131	1.81845
A_32_P218734	COL5A2	0.899542	-4.2849	0.843113	0	0	TRUE	-3.09121	-0.11223	1.327	4.63866	4.5489
A_23_P10391	COL5A2	1.17945	-4.07245	0.959726	0	0	TRUE	-2.50733	1.3986	1.327	4.63866	5.48447
A_23_P33196	COL5A2	1.17999	-2.20632	0.981728	0	0	TRUE	-0.64047	3.26726	1.327	4.63866	7.64256
A_32_P156322	COL6A3	4.13224	-4.66074	0.0819349	0.381911	0.201765	FALSE	-3.97087	-2.59376	0.166948	0.500207	1.72572
A_23_P144071	COL7A1	1.09636	-2.50697	0.804109	0	0	TRUE	0.177162	1.6128	2.44821	3.75766	5.47525
CUST_13605_PI416261804	COL8A2	1.46596	-4.5697	0.146605	0.116327	0.0694547	TRUE	-3.35446	-1.43949	0.828976	2.13527	2.81776
A_24_P365975	COL8A2	1.86057	-3.95763	0.885951	0	0	TRUE	-2.41526	0.0151879	0.828976	2.13527	3.14442
CUST_79_PI417507815	COL9A1	1.07553	-3.92163	0.785088	0	0	TRUE	-0.706282	0.4913	2.98956	4.10304	4.78032
A_24_P311856	COL9A1	1.18104	-3.61567	0.537648	4.87042e-10	5.91009e-10	TRUE	-0.0848873	1.23018	2.98956	4.10304	5.71294
CUST_10863_PI416261804	COL9A2	0.712324	-3.36317	0.862467	0	0	TRUE	0.276021	2.14366	5.1089	7.7308	5.87799
A_23_P45786	COL9A2	0.764642	-1.69539	0.901592	0	0	TRUE	2.21109	4.2159	5.1089	7.7308	7.60052
CUST_10961_PI416261804	COL9A3	0.826636	-2.99602	0.864294	0	0	TRUE	0.990744	2.81026	4.82287	7.02398	6.25929
A_23_P4096	CA4	1.18459	-3.70491	0.890938	0	0	TRUE	0.84537	2.80172	3.84124	5.49273	7.04731
A_24_P540057	CA5A	2.95035	-2.98269	-0.139082	0.136492	0.0803749	FALSE	-2.98269	-1.28344	0	0.575949	2.92839
CUST_7819_PI416261804	CA5A	2.87297	-3.74215	-0.0271975	0.771963	0.365008	FALSE	-3.74215	-2.08746	0	0.575949	2.24897
A_23_P95683	CA5A	2.61371	-2.4177	0.148159	0.112463	0.06735	TRUE	-2.4177	-0.912335	0	0.575949	3.61051
CUST_13163_PI416261804	CA6	4.65977	-3.93489	0.0696828	0.45731	0.235702	FALSE	-3.93489	-3.35055	0	0.125401	1.62059
A_24_P376760	CA6	9.55424	-3.95578	0.0148473	0.874309	0.403829	FALSE	-3.95578	-2.75767	0	0.125401	1.75051
CUST_14264_PI416261804	CA8	1.23845	-2.41618	0.959189	0	0	TRUE	0.906468	1.99867	2.6829	3.56481	7.14395
A_23_P83838	CA8	0.998506	-1.24573	0.959948	0	0	TRUE	1.43317	2.31376	2.6829	3.56481	7.69307
CUST_12862_PI416261804	CA9	0.974468	-4.0751	0.55125	1.43254e-10	1.7977e-10	TRUE	-3.97087	-2.85399	0.106962	1.25311	1.64392
A_23_P157793	CA9	1.6912	-3.9953	0.780908	0	0	TRUE	-3.81441	-1.87605	0.106962	1.25311	2.30346
CUST_5092_PI416261804	CA11	1.25428	-5.8161	0.61702	1.63869e-13	2.46279e-13	TRUE	5.41761	6.33709	8.95627	9.68935	10.6192
A_23_P78782	CA11	1.18863	-5.13706	0.731725	0	0	TRUE	5.50863	6.37999	8.95627	9.68935	10.7279
A_24_P367289	DDR1	0.933083	-5.42672	0.796619	0	0	TRUE	-0.147844	1.47241	5.65745	7.3939	5.3413
A_23_P93311	DDR1	0.86256	-2.95126	0.838847	0	0	TRUE	1.92863	3.42642	5.65745	7.3939	7.43304
A_24_P123601	DDR1	0.968841	-0.539995	0.909976	0	0	TRUE	4.94118	6.62352	5.65745	7.3939	10.8936
CUST_132_PI416408490	CACNB1	1.15246	-6.67951	0.868407	0	0	TRUE	-0.985079	1.54708	4.94113	7.13833	6.72814
CUST_1079_PI416261804	CACNB1	1.09257	-5.81006	0.86918	0	0	TRUE	-0.411507	1.98908	4.94113	7.13833	7.16377
A_24_P190190	CACNB1	0.991116	-2.09307	0.921679	0	0	TRUE	2.80416	4.98184	4.94113	7.13833	9.92091
A_23_P405754	CACNB1	1.03406	-2.30897	0.90972	0	0	TRUE	2.80047	5.07251	4.94113	7.13833	9.96143
A_24_P91165	CACNB1	1.263	-6.52968	0.928801	0	0	TRUE	-0.289026	2.48602	4.94113	7.13833	7.69306
A_23_P371794	CACNB3	0.69138	-2.3551	0.312985	0.000624349	0.000489431	TRUE	1.77587	2.64429	5.97496	7.23103	7.73319
CUST_133_PI416408490	CACNB3	1.66362	-10.7327	0.863924	0	0	TRUE	-0.792657	1.29697	5.97496	7.23103	4.94429
A_23_P204016	CACNB3	1.06812	-2.87185	0.927927	0	0	TRUE	3.51014	4.85178	5.97496	7.23103	9.3517
CUST_1392_PI416261804	CACNG1	1.57962	-1.42038	0.363182	6.15121e-05	5.23771e-05	TRUE	-1.10098	1.55778	0.202206	1.88537	5.56802
CUST_135_PI416408490	CACNG1	0.769913	-4.12655	0.27687	0.00262337	0.00194043	TRUE	-3.97087	-2.67498	0.202206	1.88537	1.63412
A_23_P89302	CACNG1	1.46426	-2.80189	0.701523	0	0	TRUE	-2.50581	-0.0412162	0.202206	1.88537	3.39748
CUST_6932_PI416261804	SLC25A20	1.50275	-8.38599	0.257574	0.00524846	0.00375877	TRUE	-3.94001	-2.21518	2.95857	4.10635	2.17358
A_23_P72025	SLC25A20	0.881925	-3.59187	0.69096	0	0	TRUE	-0.982633	0.0296236	2.95857	4.10635	4.87953
CUST_9008_PI416261804	CAD	1.78516	-5.76878	0.327129	0.000338024	0.000270858	TRUE	0.31797	1.17578	3.40964	3.89016	5.33669
A_23_P40049	CAD	1.31747	-3.249	0.207868	0.0251505	0.0166591	TRUE	1.24311	1.87618	3.40964	3.89016	6.26903
CUST_140_PI416408490	CALB1	0.940689	-4.80742	0.953993	0	0	TRUE	-1.46604	2.79624	3.55205	8.08308	5.74419
CUST_16773_PI416261804	CALB1	0.906779	-3.24613	0.951321	0	0	TRUE	-0.0252074	4.08343	3.55205	8.08308	7.30703
A_23_P43197	CALB1	0.899562	-1.92971	0.964305	0	0	TRUE	1.26558	5.34152	3.55205	8.08308	8.09418
CUST_14719_PI416261804	CALB2	1.14073	-2.56309	0.917523	0	0	TRUE	2.80443	4.82165	4.70534	6.4737	9.32572
CUST_2020_PI416261804	S100G	1	0	0	1	0.434862	FALSE	-3.92409	-3.27565	0	0	1.70415
A_23_P44996	S100G	1	0	0	1	0.434862	FALSE	-3.89495	-2.50789	0	0	1.96255
CUST_10011_PI416261804	CALCB	2.15915	-4.45156	0.316591	0.000535439	0.000422054	TRUE	-3.64374	-1.33187	0.374137	1.44486	2.84158
CUST_16112_PI416261804	CALCR	2.37848	-4.15902	-0.154289	0.0981964	0.0594281	FALSE	-3.91473	-2.89061	0.102708	0.533286	1.882
A_24_P610375	CALR	2.73337	-24.6514	-0.0126716	0.892608	0.410278	FALSE	-3.79888	-1.90267	7.62886	8.32259	2.93389
A_23_P67288	CALR	1.47809	-6.5835	0.308594	0.000750834	0.000584223	TRUE	4.69261	5.718	7.62886	8.32259	10.4969
A_24_P350969	CALR	1.38697	-10.1818	0.360018	7.20299e-05	6.09635e-05	TRUE	0.399248	1.36143	7.62886	8.32259	5.80893
CUST_12245_PI416261804	CAMK4	1.04982	-2.69906	0.936525	0	0	TRUE	1.26694	3.1813	3.77778	5.6013	7.45877
A_23_P250347	CAMK4	1.1632	-2.87655	0.923647	0	0	TRUE	1.51778	3.6389	3.77778	5.6013	7.79749
CUST_10805_PI416261804	CAMK2B	0.928848	-2.61387	0.915041	0	0	TRUE	4.69549	5.61489	7.86928	8.85911	10.6364
CUST_10802_PI416261804	CAMK2B	0.953119	-3.25051	0.944863	0	0	TRUE	4.24985	5.19327	7.86928	8.85911	9.83491
A_23_P42882	CAMK2B	1.08992	-3.2134	0.85389	0	0	TRUE	5.3635	6.44233	7.86928	8.85911	10.771
A_23_P46903	CAMK2G	1.17394	-6.3254	0.890092	0	0	TRUE	0.707825	3.57476	5.99115	8.43331	7.74869
A_24_P141332	CAMK2G	1.06781	-2.33311	0.839296	0	0	TRUE	4.06432	6.6721	5.99115	8.43331	10.9768
A_23_P213728	CAMLG	1.20693	-1.4179	0.653491	1.77636e-15	2.98258e-15	TRUE	5.64124	6.37578	5.84885	6.45744	11.3109
A_24_P234856	CAMLG	1.83178	-11.988	0.193932	0.0369842	0.0239731	TRUE	-1.27421	-0.159391	5.84885	6.45744	4.48463
CUST_15563_PI416261804	CAMP	1	0	0	1	0.434862	FALSE	-3.75707	-1.90658	0	0	2.35675
A_23_P253791	CAMP	1	0	0	1	0.434862	FALSE	-3.92377	-3.07302	0	0	1.75688
CUST_12423_PI416261804	CAPG	0.911519	-2.19265	0.787917	0	0	TRUE	0.922789	2.51777	3.41786	5.16766	6.34638
A_23_P165636	CAPG	0.719874	1.62404	0.846359	0	0	TRUE	4.08447	5.3441	3.41786	5.16766	9.78965
CUST_11304_PI416261804	CAPN1	1.1781	-6.59156	0.654162	1.77636e-15	2.98258e-15	TRUE	0.4126	1.62181	5.94533	6.97174	6.06506
A_23_P138835	CAPN1	1.28638	-6.82254	0.600524	1.0365e-12	1.48423e-12	TRUE	0.825392	2.14575	5.94533	6.97174	6.1404
CUST_12666_PI416261804	CAPN2	1.35354	-4.54024	0.594675	1.94422e-12	2.73687e-12	TRUE	2.82872	4.23756	5.44421	6.48507	8.94858
A_23_P23924	CAPN2	0.916705	-0.339527	0.868028	0	0	TRUE	4.65121	5.60537	5.44421	6.48507	10.2316
CUST_9146_PI416261804	CAPN6	25.0633	-3.90633	-0.0180841	0.847211	0.39396	FALSE	-3.90633	-2.72353	0	0.0471926	1.82545
A_23_P217570	CAPN6	26.6165	-3.90751	0.107276	0.251712	0.139583	FALSE	-3.90751	-2.6514	0	0.0471926	1.87683
A_24_P379379	CAPZA1	1.85261	-9.36812	0.249077	0.00701309	0.0049596	TRUE	1.34322	2.18457	5.78174	6.23589	7.3125
A_24_P310894	CAPZA1	1.71102	-5.94496	0.288091	0.00171267	0.00128926	TRUE	3.94773	4.72478	5.78174	6.23589	9.44111
A_23_P307940	CAPZA2	1.52427	-8.38644	0.104575	0.26392	0.145588	FALSE	1.7363	2.95703	6.64105	7.44191	8.1009
A_32_P224666	CAPZA2	3.88835	-27.7232	-0.0510111	0.586572	0.290872	FALSE	-1.90042	1.21361	6.64105	7.44191	4.7771
CUST_5419_PI416261804	CAPZB	1.88156	-12.5234	0.302485	0.000965992	0.000744844	TRUE	1.67148	2.69173	7.54424	8.08648	7.58442
A_23_P126752	CAPZB	1.34695	-8.20709	0.462816	1.6871e-07	1.73307e-07	TRUE	1.95466	2.68503	7.54424	8.08648	7.58921
CUST_15110_PI416261804	CASQ1	1.17378	-3.70799	0.975928	0	0	TRUE	-1.73391	2.19221	1.68182	5.02669	6.07463
A_23_P173	CASQ1	1.12535	-2.98113	0.958074	0	0	TRUE	-1.0885	2.67563	1.68182	5.02669	6.68289
CUST_12443_PI416261804	CASQ2	1.19409	-4.23649	0.656342	1.33227e-15	2.25058e-15	TRUE	-3.42728	-1.49438	0.677678	2.2964	2.80494
A_23_P126582	CASQ2	1.08116	-4.70355	0.797071	0	0	TRUE	-3.97087	-2.22078	0.677678	2.2964	1.63303
CUST_17069_PI416261804	CASR	7.27477	-3.90222	-0.138148	0.139169	0.0818026	FALSE	-3.90222	-2.51609	0	0.19054	1.87789
A_23_P29719	CASR	8.43862	-3.90485	-0.108805	0.244979	0.136237	FALSE	-3.90485	-2.29696	0	0.19054	2.04317
CUST_15643_PI416261804	CAT	0.837936	-3.67576	0.82677	0	0	TRUE	-0.51462	0.834892	3.77253	5.38305	5.72689
A_23_P105138	CAT	0.826969	-1.45765	0.864199	0	0	TRUE	1.66212	2.99397	3.77253	5.38305	7.90385
A_24_P12626	CAV1	1.12334	-4.02551	0.770909	0	0	TRUE	-1.01412	0.594889	2.68075	4.11309	4.8191
A_32_P56489	CAV1	1.32219	-7.4566	0.28848	0.00168707	0.00127124	TRUE	-3.91215	-2.01832	2.68075	4.11309	2.20125
A_23_P134454	CAV1	0.990178	-3.18485	0.846105	0	0	TRUE	-0.530433	0.887844	2.68075	4.11309	5.11162
A_23_P123071	CAV2	1.1253	-4.57213	0.643856	6.43929e-15	1.04857e-14	TRUE	-1.70639	-0.519742	2.54663	3.60115	3.85905
A_24_P251599	CAV3	4.3865	-3.9503	0.0337707	0.718933	0.344662	FALSE	-3.9503	-2.63748	0	0.299286	1.90455
A_24_P319989	CAV3	2.3974	-3.95578	0.519424	2.30955e-09	2.67971e-09	TRUE	-3.95578	-3.23828	0	0.299286	1.63742
A_32_P161762	RUNX2	2.73328	-6.13332	0.618311	1.4122e-13	2.12943e-13	TRUE	-2.56296	-0.49697	1.30625	2.06212	4.29283
A_24_P69267	RUNX2	2.18263	-6.74226	0.202928	0.0289096	0.018991	TRUE	-3.89119	-2.24142	1.30625	2.06212	2.12095
CUST_9830_PI416261804	CBFA2T3	2.06675	-10.0963	0.511431	4.44284e-09	5.0624e-09	TRUE	-3.90965	-2.22305	2.99341	3.80948	2.20621
A_23_P500741	CBFA2T3	1.49006	-2.22083	0.886621	0	0	TRUE	2.23954	3.45553	2.99341	3.80948	8.27053
CUST_17090_PI416261804	RUNX3	3.83561	-4.25486	0.0739136	0.430385	0.223744	FALSE	-3.41787	-1.02933	0.218217	0.840944	2.91047
A_23_P51231	RUNX3	2.82103	-4.51761	0.224368	0.0154651	0.0105212	TRUE	-3.90201	-2.14528	0.218217	0.840944	1.95427
CUST_15119_PI416261804	SERPINA6	1	0	0	1	0.434862	FALSE	-3.87787	-2.91777	0	0	1.9391
CUST_202_PI416408490	COL9A3	0.834677	0.335005	0.93201	0	0	TRUE	4.36054	6.19776	4.82287	7.02398	9.97835
A_23_P40108	COL9A3	0.774676	0.825206	0.91156	0	0	TRUE	4.56137	6.26651	4.82287	7.02398	10.1032
CUST_12176_PI416261804	COL10A1	0.694046	-4.11663	-0.0198884	0.832181	0.388171	FALSE	-3.90055	-2.95547	0.311332	1.67304	2.03201
A_23_P214144	COL10A1	0.67686	0.186318	0.67618	0	0	TRUE	0.397046	1.31873	0.311332	1.67304	6.21669
A_23_P1331	COL13A1	1.84116	-3.1745	0.91652	0	0	TRUE	-2.14164	2.06692	0.560984	2.8468	4.36561
A_24_P90005	COL13A1	1.41721	-3.40529	0.890903	0	0	TRUE	-2.61025	0.629236	0.560984	2.8468	3.54712
A_24_P315120	COL15A1	1.37826	-4.94287	0.430164	1.44035e-06	1.38679e-06	TRUE	-3.97087	-3.12156	0.705241	1.32146	1.68499
A_23_P112554	COL15A1	2.97408	-6.02716	0.542599	3.13959e-10	3.85235e-10	TRUE	-3.92972	-2.09705	0.705241	1.32146	2.16515
CUST_9288_PI416261804	COL16A1	0.808393	-1.91315	0.70403	0	0	TRUE	1.82156	3.25001	4.61992	6.38694	7.70262
A_23_P160318	COL16A1	0.745466	1.23786	0.895526	0	0	TRUE	4.68185	5.99911	4.61992	6.38694	10.4062
A_23_P52323	COL17A1	1.01627	-4.04038	0.0443642	0.636302	0.311499	FALSE	-3.84666	-2.27337	0.190626	1.73872	2.05036
A_23_P501010	COL17A1	1.47018	-4.25112	0.836864	0	0	TRUE	-3.97087	-1.69489	0.190626	1.73872	2.03803
CUST_11081_PI416261804	COL19A1	1.49432	-5.01198	0.638129	1.31006e-14	2.0958e-14	TRUE	-3.72875	-1.46085	0.858737	2.37642	2.7109
A_23_P375922	COL19A1	1.75139	-2.87849	0.724452	0	0	TRUE	-1.37451	1.28355	0.858737	2.37642	5.74402
A_23_P90436	COMP	21.8047	-3.51724	0.135148	0.148046	0.0865291	TRUE	-3.51724	-0.812221	0	0.124057	3.22156
A_24_P264943	COMP	11.3561	0.558753	-0.283356	0.00205466	0.00153636	FALSE	0.558753	1.96755	0	0.124057	6.66404
A_24_P321068	SLC31A1	3.04537	-12.3809	0.18478	0.0470646	0.0300429	TRUE	-1.14583	-0.126431	3.68924	4.02398	4.794
A_23_P253405	SLC31A1	3.02108	-12.3524	0.197088	0.0339592	0.0221204	TRUE	-1.20697	-0.195706	3.68924	4.02398	4.74851
A_24_P252667	SLC31A1	3.07848	-12.3722	0.314134	0.000594648	0.000466896	TRUE	-1.01497	0.0155109	3.68924	4.02398	4.78799
A_24_P928901	SLC31A1	3.43752	-13.8687	0.344676	0.000151343	0.000124646	TRUE	-1.18691	-0.0362432	3.68924	4.02398	4.46504
CUST_13493_PI416261804	SLC31A2	1.01287	-6.99168	0.818149	0	0	TRUE	-1.9796	0.412722	4.9484	7.31031	3.53531
A_23_P217109	SLC31A2	0.868353	-1.18461	0.943643	0	0	TRUE	3.11234	5.16332	4.9484	7.31031	8.42943
CUST_12305_PI416261804	MAP3K8	2.39055	-5.88556	0.0802399	0.391869	0.206421	FALSE	-3.52411	-1.86389	0.987824	1.68232	2.57082
A_23_P23947	MAP3K8	2.67036	-5.3212	0.36594	5.35306e-05	4.58033e-05	TRUE	-2.68335	-0.828806	0.987824	1.68232	3.55616
A_23_P141032	COX4I1	0.891004	-1.51484	0.598308	1.31717e-12	1.87503e-12	TRUE	7.03296	7.69798	9.59346	10.3398	12.2593
A_23_P51069	COX5B	0.989052	-0.622032	0.335459	0.000232195	0.000188435	TRUE	8.07505	9.03272	8.79335	9.76162	13.8044
CUST_6236_PI416261804	COX6A1	1.40707	-7.70933	0.349186	0.000122145	0.000101346	TRUE	6.29964	7.40204	9.95616	10.7396	11.8096
A_32_P168247	COX6A1	0.964784	-0.0598207	0.718533	0	0	TRUE	9.54572	10.3016	9.95616	10.7396	15.0636
CUST_1885_PI416261804	COX6A2	0.859048	-0.564216	0.145105	0.120151	0.0715583	TRUE	-0.564216	0.800614	0	1.58877	5.30902
CUST_204_PI416408490	COX6A2	1.36547	-0.278351	0.141935	0.128551	0.0760877	TRUE	-0.278351	1.89107	0	1.58877	5.86808
A_23_P401524	COX6A2	0.917916	6.30872	-0.109273	0.242946	0.135251	FALSE	6.30872	7.76708	0	1.58877	12.354
CUST_11383_PI416261804	COX6B1	1.46804	-8.09483	0.309529	0.000722077	0.000562832	TRUE	4.84435	5.83909	8.81388	9.49148	10.5302
A_23_P108244	COX6B1	1.4946	-6.02768	0.113863	0.223595	0.125624	FALSE	7.14552	8.15825	8.81388	9.49148	12.8089
A_23_P8900	COX6C	0.804292	1.3493	0.653061	1.9984e-15	3.34746e-15	TRUE	7.97497	8.55155	8.23789	8.95476	13.3415
A_32_P212817	COX6C	1.65893	-15.9846	0.237188	0.0103586	0.0071955	TRUE	-2.31856	-1.12933	8.23789	8.95476	3.73352
CUST_9082_PI416261804	COX7A1	0.799564	-7.6676	-0.041709	0.656646	0.319681	FALSE	-3.75661	-1.62252	4.8914	7.56047	2.25133
A_23_P67661	COX7A1	0.874356	1.51794	0.907892	0	0	TRUE	5.79477	8.12848	4.8914	7.56047	11.7216
CUST_1041_PI416261804	COX7A2	0.85284	-0.551068	0.562126	5.1722e-11	6.66972e-11	TRUE	6.60127	7.25222	8.3865	9.14977	12.028
A_23_P81690	COX7A2	0.942755	0.572849	0.565208	3.84881e-11	5.00198e-11	TRUE	8.47926	9.19883	8.3865	9.14977	13.9826
A_23_P159650	COX7B	1.10588	-3.06095	0.538104	4.67882e-10	5.68192e-10	TRUE	6.25596	7.06617	8.42492	9.15757	11.7831
A_23_P110811	COX7C	1.15377	-2.35906	0.520003	2.2012e-09	2.55897e-09	TRUE	8.91153	9.7012	9.76851	10.4529	14.4093
CUST_10793_PI416261804	COX8A	1.04263	-4.11577	0.0830074	0.37569	0.198955	FALSE	5.1652	6.00816	8.90146	9.70996	10.3356
A_23_P52639	COX8A	0.711618	2.07522	0.111658	0.232749	0.130201	FALSE	8.40966	8.985	8.90146	9.70996	13.7386
CUST_12555_PI416261804	COX10	1.74665	-6.69259	0.303735	0.000917832	0.000708653	TRUE	-1.5125	-0.385656	2.96573	3.61087	4.58316
A_23_P55123	COX10	1.98347	-7.63303	0.523671	1.62026e-09	1.89909e-09	TRUE	-1.75059	-0.470962	2.96573	3.61087	3.77072
A_24_P213110	COX11	2.96313	-14.4773	0.112442	0.229466	0.128561	FALSE	2.57205	3.71488	5.75383	6.13951	8.08275
A_23_P152666	COX11	1.40757	-3.90363	0.104324	0.265075	0.146136	FALSE	4.19531	4.73819	5.75383	6.13951	9.48328
A_23_P118493	COX11	3.5904	-22.7449	-0.00978977	0.916932	0.419269	FALSE	-2.08634	-0.701583	5.75383	6.13951	4.04232
A_24_P73943	COX11	2.32728	-12.1785	0.301757	0.000995075	0.000766156	TRUE	1.2123	2.10989	5.75383	6.13951	6.81804
CUST_8412_PI416261804	COX15	2.98806	-10.0084	0.236762	0.0105009	0.00728958	TRUE	1.15882	2.1271	3.73728	4.06133	6.66872
A_24_P115700	COX15	3.07731	-13.3452	0.0558164	0.551767	0.276482	FALSE	-1.84444	-0.847242	3.73728	4.06133	4.30153
A_23_P40817	CP	0.961846	0.581594	0.251528	0.00645685	0.00458313	TRUE	0.715601	1.5689	0.139323	1.02646	6.4288
A_23_P414793	CP	2.26997	-4.17016	0.639649	1.08802e-14	1.74907e-14	TRUE	-3.8539	-1.84011	0.139323	1.02646	2.38408
CUST_9731_PI416261804	CPA1	2.61859	-3.93469	-0.0863734	0.356571	0.189964	FALSE	-3.93469	-3.30369	0	0.240969	1.65847
A_23_P168357	CPA1	5.73606	-3.91916	-0.140376	0.132845	0.0784062	FALSE	-3.91916	-2.53695	0	0.240969	1.88425
CUST_8766_PI416261804	CPA2	1.03447	-4.01884	0.22639	0.0145371	0.00992876	TRUE	-3.93674	-3.04905	0.0793622	0.937475	1.7488
A_23_P31161	CPA2	1.96844	-4.06723	0.232651	0.0119648	0.00824971	TRUE	-3.91101	-2.22187	0.0793622	0.937475	1.93479
CUST_10547_PI416261804	CPA3	10.4283	-3.88631	0.0875985	0.349765	0.186728	FALSE	-3.88631	-2.96165	0	0.0886691	1.85103
A_23_P18017	CPA3	25.8711	-3.714	0.133603	0.152781	0.0890528	TRUE	-3.714	-1.42003	0	0.0886691	2.26338
CUST_7906_PI416261804	CPB1	2.20018	-3.97087	0.243237	0.00851306	0.00596728	TRUE	-3.97087	-2.97885	0	0.450879	1.67913
A_23_P6615	CPB1	3.9063	-3.79352	0.2613	0.00460838	0.00332202	TRUE	-3.79352	-2.03225	0	0.450879	2.02068
CUST_15732_PI416261804	CPB2	2.65221	-3.90417	-0.0510269	0.586456	0.290829	FALSE	-3.90417	-2.93246	0	0.36638	1.83342
CUST_15727_PI416261804	CPB2	3.29176	-3.85068	-0.0144481	0.877662	0.405005	FALSE	-3.85068	-2.64465	0	0.36638	1.86874
A_23_P36901	CPB2	2.24129	-3.90801	-0.0516986	0.581531	0.288784	FALSE	-3.90801	-3.08685	0	0.36638	1.79621
A_23_P207837	CPD	1.22296	-4.68834	0.641411	8.65974e-15	1.39989e-14	TRUE	0.802824	1.73505	4.49008	5.25235	6.91122
A_24_P53282	CPD	1.63073	-8.15482	0.472435	8.58588e-08	8.98449e-08	TRUE	-0.832723	0.410337	4.49008	5.25235	4.78906
A_32_P34372	CPE	0.840592	-7.39673	0.0689228	0.462244	0.237758	FALSE	0.316663	1.34257	9.17615	10.3966	6.13483
A_23_P259442	CPE	0.814873	0.120237	0.607997	4.55191e-13	6.66803e-13	TRUE	7.59763	8.59216	9.17615	10.3966	13.4918
A_24_P115183	CLDN4	1.53481	-4.13244	0.216537	0.0195597	0.0131329	TRUE	-3.85407	-2.36782	0.181373	1.14973	2.09607
CUST_3188_PI416261804	CLDN4	1.82418	-4.23668	0.136893	0.142833	0.0837527	TRUE	-3.90582	-2.13936	0.181373	1.14973	1.99566
CUST_15270_PI416261804	CLDN4	1.6279	-1.82744	0.517354	2.74041e-09	3.16674e-09	TRUE	-1.53219	0.0442029	0.181373	1.14973	4.55431
A_24_P35109	CLDN3	2.97697	-0.014554	0.296486	0.00123078	0.000939389	TRUE	-0.014554	1.40102	0	0.475509	5.84363
A_23_P71017	CLDN3	3.10052	-1.66021	0.777359	0	0	TRUE	-1.66021	-0.185882	0	0.475509	4.63132
CUST_16125_PI416261804	CLDN7	2.45552	-4.18541	0.078872	0.400018	0.210192	FALSE	-3.93157	-2.55859	0.103376	0.662515	1.72952
A_23_P164284	CLDN7	3.29685	-3.24215	0.0434075	0.643602	0.314436	FALSE	-2.90134	-1.05794	0.103376	0.662515	3.22957
CUST_12182_PI416261804	CPN1	1	0	0	1	0.434862	FALSE	-3.85973	-2.59241	0	0	1.98997
A_23_P98147	CPN1	1	0	0	1	0.434862	FALSE	-3.46674	-1.34282	0	0	2.84388
CUST_14581_PI416261804	CPOX	0.902225	-3.7352	0.766099	0	0	TRUE	0.352874	1.52657	4.5311	5.83199	6.22372
A_23_P144179	CPOX	0.801665	-3.17819	0.849591	0	0	TRUE	0.454233	1.49711	4.5311	5.83199	6.31747
A_24_P347065	CPT1A	1.54318	-6.05922	0.738852	0	0	TRUE	-0.481952	0.881726	3.61414	4.49782	6.05767
CUST_13168_PI416261804	CPT2	1.62985	-7.45521	0.380043	2.57804e-05	2.2621e-05	TRUE	-2.50364	-0.95829	3.03806	3.98622	3.22396
A_23_P148919	CPT2	1.14404	-2.74806	0.694427	0	0	TRUE	0.727614	1.81235	3.03806	3.98622	6.37306
CUST_15796_PI416261804	CR2	5.02635	-3.89595	-0.131157	0.160504	0.0931228	FALSE	-3.89595	-2.69422	0	0.239087	1.88588
CUST_12215_PI416261804	CRABP1	0.908202	-3.70262	0.853878	0	0	TRUE	-0.404795	2.09477	3.63115	6.38336	5.78131
A_23_P117882	CRABP1	0.878808	-1.45928	0.932492	0	0	TRUE	1.73181	4.15047	3.63115	6.38336	7.72642
CUST_12079_PI416261804	CRABP2	1.1584	-5.2347	0.494439	1.68997e-08	1.85224e-08	TRUE	-1.44348	-0.0576059	3.2728	4.46917	4.31766
A_23_P115064	CRABP2	1.08703	-4.28424	0.591903	2.60836e-12	3.65e-12	TRUE	-0.726618	0.573866	3.2728	4.46917	4.92408
A_24_P105721	CREB1	1.67575	-5.48221	0.157174	0.0919947	0.0559798	TRUE	-0.126041	0.82338	3.19628	3.76284	5.89016
CUST_16271_PI416261804	CX3CR1	1.02866	-5.04599	0.602003	8.81961e-13	1.26873e-12	TRUE	-1.60167	0.0863044	3.34834	4.98928	4.01441
A_23_P407565	CX3CR1	0.932372	0.178091	0.89725	0	0	TRUE	3.29999	4.82996	3.34834	4.98928	8.20132
A_24_P374943	CXADR	0.796954	-2.33302	0.642213	7.99361e-15	1.2944e-14	TRUE	-0.165025	1.07913	2.72035	4.28149	6.02362
A_23_P57268	CXADR	0.666359	-1.25606	0.539144	4.26851e-10	5.19519e-10	TRUE	0.556666	1.59695	2.72035	4.28149	6.19487
A_32_P29632	CXADR	0.65007	-0.134905	0.558396	7.36518e-11	9.41442e-11	TRUE	1.63351	2.64836	2.72035	4.28149	6.10469
CUST_14301_PI416261804	TEX28	1	0	0	1	0.434862	FALSE	-3.93133	-2.79011	0	0	1.75321
A_23_P257936	TEX28	1	0	0	1	0.434862	FALSE	-3.90605	-2.59766	0	0	1.92234
CUST_5890_PI416261804	CYB5A	1.93988	-12.2059	0.627608	4.72955e-14	7.33175e-14	TRUE	-2.19863	-0.376109	5.15872	6.09822	3.70727
A_23_P101208	CYB5A	1.25705	-3.01332	0.735728	0	0	TRUE	3.47144	4.65244	5.15872	6.09822	8.89586
CUST_176_PI417507815	CYBA	0.796926	-2.82242	0.677026	0	0	TRUE	0.140678	1.60781	3.71816	5.55915	5.55767
A_23_P163506	CYBA	0.756996	-1.4032	0.710051	0	0	TRUE	1.41143	2.80505	3.71816	5.55915	7.02378
A_23_P217258	CYBB	1.10178	-3.19249	0.7883	0	0	TRUE	-0.735511	0.797726	2.23	3.62159	4.85602
A_24_P365767	CYBB	1.01716	-1.29683	0.715722	0	0	TRUE	0.971442	2.38692	2.23	3.62159	5.77423
CUST_1560_PI416261804	CYC1	1.09585	-4.54061	0.259649	0.00488282	0.00350768	TRUE	3.50944	4.29239	7.34592	8.06038	8.76562
A_23_P20980	CYC1	1.05635	-3.79892	0.27923	0.00240178	0.00178406	TRUE	3.96092	4.71565	7.34592	8.06038	9.0887
CUST_10019_PI416261804	CYLC2	9.57463	-3.97087	-0.00698029	0.940719	0.427619	FALSE	-3.97087	-3.36638	0	0.0631345	1.62827
A_24_P158285	CYLC2	20.1462	-3.84074	0.137155	0.142063	0.0833293	TRUE	-3.84074	-2.56882	0	0.0631345	2.00196
A_24_P48078	CYLD	1.27737	-6.0301	0.319661	0.000469101	0.000371619	TRUE	-0.0694316	0.910472	4.66638	5.43351	5.6276
A_23_P65996	CYLD	1.11957	-4.52992	0.495612	1.54464e-08	1.69721e-08	TRUE	0.694402	1.55325	4.66638	5.43351	6.51152
CUST_16902_PI416261804	CYP1A1	0.975865	-4.45473	0.18788	0.0434209	0.0278544	TRUE	-3.90885	-2.4057	0.559381	2.0997	1.8616
A_23_P163402	CYP1A1	1.35456	-3.34074	0.768646	0	0	TRUE	-2.58302	-0.496564	0.559381	2.0997	3.50396
A_23_P206113	CYP1A2	1.17545	-5.46291	0.14708	0.115135	0.0688077	TRUE	-3.91421	-3.11403	1.31754	1.99828	1.7675
A_23_P206110	CYP1A2	3.05662	-1.75543	0.164011	0.0785339	0.04836	TRUE	2.27177	4.35254	1.31754	1.99828	8.72987
CUST_15785_PI416261804	CYP1B1	1.39948	-6.33007	0.152481	0.102247	0.061684	TRUE	-3.91026	-2.40453	1.72907	2.80499	2.09146
A_23_P209625	CYP1B1	1.01966	0.0252042	0.7692	0	0	TRUE	1.78827	2.88534	1.72907	2.80499	7.80196
CUST_16432_PI416261804	CYP2A6	1.35865	-4.05451	0.144009	0.123006	0.0731069	TRUE	-3.97087	-3.1922	0.0615627	0.63468	1.66
A_23_P16122	CYP2A6	2.96785	-3.85764	0.00337042	0.971356	0.434862	FALSE	-3.67493	-1.97401	0.0615627	0.63468	2.20342
CUST_15814_PI416261804	CYP3A7	7.27121	-3.89915	0.00451621	0.961625	0.434744	FALSE	-3.89915	-2.29468	0	0.22066	2.07879
A_23_P358917	CYP3A7	10.4234	-3.21934	0.0689996	0.461744	0.237564	FALSE	-3.21934	-0.919305	0	0.22066	3.15669
CUST_16418_PI416261804	CYP2A13	7.15593	-3.89769	-0.0803398	0.391278	0.206127	FALSE	-3.89769	-2.64115	0	0.175595	1.89038
A_23_P55779	CYP2A13	10.948	-2.36112	0.0110016	0.906693	0.415333	FALSE	-2.36112	-0.438713	0	0.175595	3.80808
A_23_P208373	CYP2B6	5.30734	-2.02736	-0.0167227	0.858588	0.398194	FALSE	-0.526744	2.44111	0.282744	0.841942	6.09445
A_24_P339514	CYP2B6	1.7953	0.0282015	-0.284994	0.00192997	0.00144641	FALSE	0.535812	1.53974	0.282744	0.841942	6.25241
A_23_P158481	CYP2C19	4.03627	-3.88852	-0.0288946	0.75816	0.359692	FALSE	-3.88852	-2.74788	0	0.282597	2.02655
A_23_P158484	CYP2C19	4.12775	-3.89495	0.109226	0.243146	0.135343	FALSE	-3.89495	-2.72846	0	0.282597	2.1236
CUST_15933_PI416261804	CYP2C8	2.03503	-6.22188	0.18754	0.0438092	0.0280885	TRUE	-3.90934	-2.1494	1.13637	2.00119	2.74937
A_23_P161368	CYP2C8	2.39954	-6.4992	0.228957	0.0134295	0.00920916	TRUE	-3.77244	-1.69726	1.13637	2.00119	3.01526
A_23_P12767	CYP2C9	6.88801	-3.90582	0.077258	0.40976	0.214556	FALSE	-3.90582	-2.8576	0	0.152181	1.83087
A_24_P394940	CYP2E1	2.76179	-11.633	0.368501	4.69961e-05	4.03911e-05	TRUE	-3.4045	-1.09181	2.9794	3.81679	3.73866
A_23_P98002	CYP2E1	1.54158	-4.46207	0.555809	9.38822e-11	1.19317e-10	TRUE	0.130915	1.42182	2.9794	3.81679	6.42566
A_23_P78585	CYP2F1	13.4337	-3.31821	-0.0147095	0.875466	0.404236	FALSE	-3.31821	-1.09542	0	0.165463	3.47823
A_23_P89981	CYP2F1	13.5384	-3.81912	-0.152859	0.10139	0.0612141	FALSE	-3.81912	-1.57902	0	0.165463	2.14761
CUST_13857_PI416261804	CYP2J2	0.75113	-2.53104	0.889621	0	0	TRUE	-0.259321	1.29273	3.0244	5.09068	6.01969
A_23_P103486	CYP2J2	0.781823	0.358135	0.929122	0	0	TRUE	2.72268	4.33815	3.0244	5.09068	8.73854
CUST_15967_PI416261804	CYP3A4	7.57383	-3.30797	-0.100105	0.28499	0.155776	FALSE	-3.30797	-1.32959	0	0.261212	2.93219
A_24_P389251	CYP3A4	3.49171	-3.85113	0.0932288	0.319541	0.172513	FALSE	-3.85113	-2.93906	0	0.261212	1.90881
CUST_15804_PI416261804	CYP3A5	2.11327	-5.11818	-0.0285768	0.760739	0.360664	FALSE	-3.86171	-2.21991	0.594561	1.37147	2.1884
A_23_P8801	CYP3A5	2.20905	-5.09783	0.108944	0.244373	0.135951	FALSE	-3.78442	-2.0682	0.594561	1.37147	2.00834
A_24_P191013	CYP4A11	3.90747	-5.39527	0.0172254	0.854384	0.396586	FALSE	-2.66106	-0.669606	0.699737	1.20939	3.73629
CUST_16038_PI416261804	CYP7A1	3.03885	-3.92546	-0.0241904	0.796596	0.374478	FALSE	-3.92546	-3.2611	0	0.218622	1.73853
A_23_P146198	CYP7A1	8.61207	-3.87558	-0.0184259	0.844359	0.392824	FALSE	-3.87558	-1.99279	0	0.218622	2.00059
CUST_8133_PI416261804	CYP8B1	2.76427	-4.31013	0.133458	0.153229	0.089298	TRUE	-3.90246	-3.06212	0.147481	0.451478	1.78348
A_24_P208704	CYP8B1	1.68272	-4.1638	0.118049	0.206922	0.117151	FALSE	-3.91563	-3.40409	0.147481	0.451478	1.65549
A_24_P329424	CYP11B1	19.9361	-3.95578	-0.062302	0.506439	0.257172	FALSE	-3.95578	-3.16388	0	0.039722	1.71016
A_23_P168928	CYP11B1	43.4815	0.537278	-0.0145588	0.876732	0.40467	FALSE	0.537278	2.26445	0	0.039722	6.63895
CUST_15622_PI416261804	CYP11B2	1	0	0	1	0.434862	FALSE	-3.62232	-1.71179	0	0	2.35746
A_23_P215997	CYP11B2	1	0	0	1	0.434862	FALSE	-3.92409	-3.09696	0	0	1.71995
CUST_15855_PI416261804	CYP17A1	3.86805	-3.87674	0.0221371	0.813533	0.380922	FALSE	-3.87674	-2.3657	0	0.390645	2.07527
A_24_P52597	CYP17A1	8.18915	-2.8428	-0.0252173	0.788161	0.371255	FALSE	-2.8428	0.356252	0	0.390645	4.31275
A_32_P86289	CYP19A1	4.30363	-3.91365	-0.129677	0.165319	0.0956147	FALSE	-3.91365	-3.29878	0	0.142871	1.73395
A_23_P37410	CYP19A1	11.8564	-3.87276	0.0163413	0.861782	0.399355	FALSE	-3.87276	-2.17883	0	0.142871	2.00188
A_24_P400473	CYP21A2	0.881125	3.22052	-0.236577	0.0105635	0.00732952	FALSE	4.0945	4.75806	0.991891	1.74497	9.75398
CUST_7483_PI416261804	CYP21A2	1.77817	-3.78065	-0.276521	0.00265768	0.0019649	FALSE	-2.01689	-0.67778	0.991891	1.74497	4.29305
CUST_243_PI417507815	CYP27A1	0.944819	-5.93713	0.83827	0	0	TRUE	-2.27478	0.0631237	3.87624	6.35069	3.47174
A_23_P131308	CYP27A1	0.864156	-5.09401	0.867899	0	0	TRUE	-1.74434	0.393974	3.87624	6.35069	3.91453
CUST_15629_PI416261804	CYP27B1	1.2696	-4.11716	-0.0539333	0.565286	0.282073	FALSE	-3.97087	-3.29424	0.115229	0.648178	1.61782
A_23_P36397	CYP27B1	2.10052	-4.21291	0.0548165	0.558926	0.279432	FALSE	-3.97087	-2.8514	0.115229	0.648178	1.56029
A_23_P257716	CYP51A1	1.12575	-3.89477	0.657457	1.11022e-15	1.88716e-15	TRUE	3.09792	3.87054	6.21156	6.89788	8.76521
A_24_P130041	CYP51A1	1.10221	-2.92321	0.675839	0	0	TRUE	3.92325	4.67971	6.21156	6.89788	9.39511
CUST_10963_PI416261804	DAB1	1.16951	-4.9968	0.570248	2.35842e-11	3.1056e-11	TRUE	-3.46146	-1.05563	1.3128	3.36993	2.88131
A_23_P23850	DAB1	0.688426	-1.07221	0.0742876	0.42805	0.222687	FALSE	-0.168449	1.24773	1.3128	3.36993	6.09118
A_32_P166135	DAB2	0.84839	-5.84761	0.0797925	0.394523	0.207659	FALSE	-3.90633	-3.08344	2.28819	3.25813	2.00881
A_23_P257871	DAB2	1.48461	-3.3243	0.634173	2.13163e-14	3.36839e-14	TRUE	0.0727747	1.51275	2.28819	3.25813	5.80458
A_24_P56462	DAD1	0.801975	-1.46511	0.772016	0	0	TRUE	4.25157	5.0397	7.12825	8.11099	9.71084
A_24_P47870	DAD1	0.805684	-0.522353	0.738811	0	0	TRUE	5.22076	6.01254	7.12825	8.11099	10.6939
A_23_P106056	DAD1	0.853384	-0.665475	0.738577	0	0	TRUE	5.41766	6.25631	7.12825	8.11099	11.0237
A_23_P212579	DAG1	2.7621	-16.0902	0.25838	0.00510364	0.00365999	TRUE	-3.08978	-1.12482	4.70671	5.41811	3.65001
A_24_P225961	DAG1	1.64497	-7.563	0.0325532	0.728664	0.348361	FALSE	0.179416	1.34965	4.70671	5.41811	5.62686
A_23_P61919	DGKB	1.06176	-2.22037	0.954167	0	0	TRUE	0.810349	4.84263	2.85442	6.65214	8.24077
CUST_10884_PI416261804	DGKQ	0.688994	-6.79272	0.247973	0.00727735	0.00513538	TRUE	-3.92149	-3.23876	4.16728	5.15819	1.70967
A_23_P132932	DGKQ	1.19529	-6.03102	0.00531382	0.954854	0.432378	FALSE	-1.04992	0.134495	4.16728	5.15819	4.84042
CUST_15677_PI416261804	DAO	0.893786	-3.90633	0.884871	0	0	TRUE	-3.90633	-1.22436	0	3.00069	2.04116
A_23_P139635	DAO	1.97495	-3.91285	0.902675	0	0	TRUE	-3.91285	2.01336	0	3.00069	2.84869
A_24_P243278	DAP	1.25966	-7.34163	0.557518	7.99947e-11	1.02061e-10	TRUE	-1.3198	-0.19342	4.7805	5.67469	4.99762
A_23_P92687	DAP	1.14905	-4.84613	0.710508	0	0	TRUE	0.646919	1.67439	4.7805	5.67469	6.10055
A_24_P393449	DAPK1	0.746147	-1.60991	0.857316	0	0	TRUE	0.573618	2.40064	2.92641	5.37501	7.37929
A_23_P252163	DAPK1	1.08404	-6.17046	0.88292	0	0	TRUE	-2.99811	-0.343719	2.92641	5.37501	4.01594
CUST_12147_PI416261804	DAPK3	1.17789	-6.34452	0.544724	2.59458e-10	3.20046e-10	TRUE	-0.171014	1.22539	5.24114	6.42665	5.04447
A_23_P165028	DAPK3	0.971231	-3.80575	0.393471	1.24524e-05	1.1201e-05	TRUE	1.28461	2.43602	5.24114	6.42665	6.84614
A_23_P108415	DARS	0.969786	-0.491034	0.642708	7.54952e-15	1.22425e-14	TRUE	4.81409	5.69386	5.47041	6.37759	10.516
CUST_11713_PI416261804	DAXX	2.96249	-14.8747	0.00707117	0.939948	0.42736	FALSE	-0.560724	0.62015	4.83174	5.23035	5.61819
A_23_P122579	DAXX	2.06133	-8.0893	-0.180003	0.0531726	0.0336794	FALSE	1.87052	2.69218	4.83174	5.23035	7.5953
A_32_P504673	DAZ1	1	0	0	1	0.434862	FALSE	-3.91132	-3.24954	0	0	1.73878
A_23_P259934	DAZ1	1	0	0	1	0.434862	FALSE	-3.7998	-2.70223	0	0	2.0971
A_23_P392738	DAZ1	1	0	0	1	0.434862	FALSE	-3.92875	-3.32209	0	0	1.68063
CUST_15094_PI416261804	DAZL	2.48269	-3.97087	-0.189452	0.0416651	0.0268	FALSE	-3.97087	-3.50521	0	0.187561	1.55331
A_23_P212105	DAZL	4.34886	-3.97087	0.370282	4.29009e-05	3.69996e-05	TRUE	-3.97087	-3.15519	0	0.187561	1.59071
CUST_16794_PI416261804	DBC1	0.851241	-4.43382	0.375013	3.3585e-05	2.91997e-05	TRUE	0.635615	1.63246	5.95535	7.1264	6.45769
A_23_P94517	DBC1	1.17152	-3.54679	0.920203	0	0	TRUE	3.43	4.80191	5.95535	7.1264	9.54462
CUST_223_PI416408490	DBH	0.935627	-3.64492	0.207532	0.0253924	0.0168135	TRUE	-3.26235	-1.38613	0.408899	2.41421	2.74015
CUST_16039_PI416261804	DBH	1.14643	-4.11094	0.0783543	0.403128	0.211629	FALSE	-3.64217	-1.34322	0.408899	2.41421	2.81498
A_23_P112296	DBH	1.89285	-4.42414	0.897441	0	0	TRUE	-3.65016	0.145573	0.408899	2.41421	4.11715
CUST_13770_PI416261804	DBP	0.784148	-3.84235	0.595953	1.69642e-12	2.39811e-12	TRUE	0.544105	1.50923	5.59391	6.82471	5.7522
A_23_P130753	DBP	0.985548	-2.77271	0.5975	1.43707e-12	2.03964e-12	TRUE	2.74036	3.95337	5.59391	6.82471	7.93202
A_24_P699526	DBT	1.27771	-7.66596	-0.190051	0.0410125	0.0264037	FALSE	-3.90699	-3.25697	2.94196	3.45069	1.75043
A_24_P911442	DBT	1.34279	-7.89379	-0.0849118	0.364797	0.193876	FALSE	-3.94336	-3.26023	2.94196	3.45069	1.69277
A_32_P50005	DBT	1.39768	-2.28201	0.173329	0.0627854	0.0393044	TRUE	1.82989	2.54094	2.94196	3.45069	7.51604
A_23_P74022	DBT	2.40959	-6.51721	0.36941	4.48633e-05	3.8631e-05	TRUE	0.571688	1.79753	2.94196	3.45069	6.53833
A_24_P28524	DBT	2.27346	-7.68525	-0.188671	0.0425302	0.0273115	FALSE	-0.996846	0.159743	2.94196	3.45069	4.9688
CUST_13856_PI416261804	DCC	1.52301	-5.12892	0.751762	0	0	TRUE	-3.21728	-0.819974	1.25517	2.82923	4.20394
A_23_P158708	DCC	1.54837	-5.54088	0.656745	1.33227e-15	2.25058e-15	TRUE	-3.59741	-1.16019	1.25517	2.82923	3.75835
CUST_7931_PI416261804	ECI1	NA	NA	NA	NA	NA	NA	NA	NA	NA	NA	7.20938
A_23_P163647	ECI1	NA	NA	NA	NA	NA	NA	NA	NA	NA	NA	11.0476
A_24_P89080	DCK	1.93812	-11.2785	0.173449	0.0626009	0.0391978	TRUE	-1.11113	0.106092	5.24597	5.87402	4.71867
A_23_P259438	DCK	1.21405	-5.24478	0.393778	1.22428e-05	1.10208e-05	TRUE	1.12408	1.88656	5.24597	5.87402	6.64454
CUST_55_PI416408490	ACE	0.930636	-5.41896	0.672945	0	0	TRUE	-3.91165	-1.00377	1.61965	4.74427	2.64965
CUST_16698_PI416261804	ACE	0.704588	-5.11206	0.691019	0	0	TRUE	-3.97087	-1.7693	1.61965	4.74427	1.79783
A_23_P38235	ACE	0.623365	-4.52393	0.320579	0.000450775	0.000357546	TRUE	-3.51429	-1.56651	1.61965	4.74427	2.88477
A_23_P258246	DDB1	2.02517	-9.24329	0.344751	0.000150807	0.000124216	TRUE	4.65855	5.73152	6.86454	7.39436	10.1191
CUST_13560_PI416261804	DDB2	1.58898	-4.68374	0.45826	2.3067e-07	2.34871e-07	TRUE	-0.0573426	1.03639	2.91155	3.59987	5.1686
A_23_P76654	CDX2	1	0	0	1	0.434862	FALSE	-3.93133	-3.12262	0	0	1.75983
CUST_1343_PI416261804	CDX4	1	0	0	1	0.434862	FALSE	-3.8566	-2.94523	0	0	1.90702
A_23_P114314	CDX4	1	0	0	1	0.434862	FALSE	-3.74486	-2.32379	0	0	2.18448
CUST_16870_PI416261804	CEACAM5	1.74097	-4.51248	0.18585	0.0457788	0.0292766	TRUE	-3.85061	-2.89247	0.380172	0.930524	1.91602
A_23_P153301	CEACAM5	1.67068	-4.51708	0.0827239	0.377328	0.199671	FALSE	-3.88193	-2.96247	0.380172	0.930524	1.88595
A_24_P216165	CEBPA	1.84938	-0.857447	0.178813	0.0547909	0.0346241	TRUE	4.31106	6.83128	2.79473	4.15747	11.2123
A_24_P224727	CEBPA	0.862039	-0.911129	0.796708	0	0	TRUE	1.49804	2.67277	2.79473	4.15747	7.04271
A_23_P375494	CEBPA	0.842137	-0.662846	0.796372	0	0	TRUE	1.6907	2.83831	2.79473	4.15747	7.12719
A_23_P143242	CEBPB	1.31428	-5.77057	0.023783	0.799949	0.375722	FALSE	-1.45365	-0.258159	3.28463	4.19424	4.34805
A_23_P411296	CEBPB	1.14152	-0.0854802	0.851737	0	0	TRUE	3.66399	4.70233	3.28463	4.19424	9.27529
CUST_9370_PI416261804	CEBPD	0.613592	7.40484	0.168004	0.0714362	0.044322	TRUE	9.12092	9.9869	2.79678	4.20812	14.8089
CUST_11253_PI416261804	CEBPE	2.66312	-1.98958	0.0391449	0.676534	0.327841	FALSE	-1.98958	-0.479613	0	0.566993	3.80802
A_23_P2990	CEBPE	2.9131	-2.64147	0.133886	0.151904	0.088597	TRUE	-2.64147	-0.989761	0	0.566993	3.28586
A_23_P356755	CEBPG	0.718823	0.354635	0.255793	0.00558154	0.00398655	TRUE	3.55853	3.9987	4.45715	5.06949	9.11791
CUST_4786_PI416261804	CEBPG	1.78349	-8.3072	0.37465	3.42269e-05	2.97388e-05	TRUE	-0.35791	0.734198	4.45715	5.06949	5.51787
CUST_1230_PI416573500	CEL	2.09933	-5.12541	0.0289816	0.757454	0.359432	FALSE	-3.59508	-1.68594	0.72896	1.63836	2.65032
CUST_1270_PI416379584	CEL	2.51275	-5.29577	0.27772	0.00254153	0.00188296	TRUE	-3.46407	-1.17897	0.72896	1.63836	2.74331
CUST_14090_PI416261804	CEL	2.04836	-4.67764	0.254587	0.0058177	0.00414933	TRUE	-3.18447	-1.32169	0.72896	1.63836	2.83734
CUST_9293_PI416261804	CENPA	4.45055	-3.92208	0.297497	0.00118196	0.000903642	TRUE	-3.92208	-2.76773	0	0.259372	1.75637
A_24_P213912	CENPB	0.888706	-6.86651	0.40564	6.26223e-06	5.75757e-06	TRUE	-1.72349	-0.502428	5.78708	7.16106	4.30203
A_23_P257905	CENPB	0.800327	-3.19433	0.651223	2.44249e-15	4.07527e-15	TRUE	1.43723	2.53687	5.78708	7.16106	6.68611
A_23_P167194	CENPC1	0.917505	1.41451	0.666619	4.44089e-16	7.66522e-16	TRUE	3.94521	4.87287	2.75824	3.76932	9.78782
A_24_P240338	CENPC1	0.914381	-1.40593	0.417988	3.0314e-06	2.85299e-06	TRUE	1.11615	2.04066	2.75824	3.76932	6.67079
CUST_11676_PI416261804	CENPE	3.37599	-4.07535	0.556739	8.60563e-11	1.09612e-10	TRUE	-3.17488	-1.35387	0.266728	0.806129	2.93616
A_23_P253524	CENPE	2.62144	-3.67827	0.685018	0	0	TRUE	-2.97905	-1.56505	0.266728	0.806129	2.91532
A_24_P96780	CENPF	2.17246	-4.47201	0.718534	0	0	TRUE	-3.92168	-1.7579	0.253321	1.24933	2.64719
A_23_P401	CENPF	2.94276	-2.7605	0.907298	0	0	TRUE	-2.01503	0.91598	0.253321	1.24933	5.06562
CUST_2102_PI416261804	CETN1	1	0	0	1	0.434862	FALSE	-3.97087	-3.21517	0	0	1.66743
A_23_P66967	CETN1	1	0	0	1	0.434862	FALSE	-3.91825	-2.96968	0	0	1.81847
CUST_13922_PI416261804	CETN2	1.3822	-7.04219	0.625114	6.35048e-14	9.77947e-14	TRUE	1.41313	2.46375	6.1173	6.87741	7.05825
A_23_P73493	CETN2	1.03442	-3.41452	0.776369	0	0	TRUE	2.91337	3.69964	6.1173	6.87741	8.39496
CUST_670_PI416261804	CETN3	0.697058	-2.1136	0.704363	0	0	TRUE	0.561815	1.31517	3.83815	4.91892	6.15923
A_23_P7732	CETN3	0.856015	-1.97729	0.719407	0	0	TRUE	1.30823	2.23338	3.83815	4.91892	7.06666
CUST_320_PI417507815	CETP	2.29968	-5.63469	0.171388	0.0658349	0.0410761	TRUE	-3.71157	-1.64172	0.836256	1.73631	2.41584
A_23_P49376	CETP	2.25906	-5.65921	0.379009	2.72292e-05	2.38408e-05	TRUE	-3.77006	-1.73678	0.836256	1.73631	2.51513
A_23_P35820	CFL1	0.760483	-1.92516	0.275965	0.00271308	0.00200453	TRUE	5.78078	6.35431	10.1329	10.8871	11.5168
A_32_P148710	CFL1	1.13447	-6.75027	0.237004	0.0104201	0.00723607	TRUE	4.74521	5.60079	10.1329	10.8871	10.1732
A_23_P65401	CFL2	0.866166	-1.51851	0.774528	0	0	TRUE	3.47922	4.73275	5.76995	7.21716	8.86745
A_24_P373152	CFL2	0.738676	-3.23746	0.83154	0	0	TRUE	1.02467	2.09369	5.76995	7.21716	6.6127
A_23_P1552	CTSC	1.5291	-6.85968	0.28706	0.00178241	0.00133971	TRUE	-2.28119	-1.03828	2.99425	3.80709	3.77181
A_32_P93403	CTSC	0.768078	-6.2556	-0.104846	0.262676	0.145002	FALSE	-3.95578	-3.33146	2.99425	3.80709	1.62819
A_23_P42386	CGA	2.38168	-3.91843	0.496813	1.40835e-08	1.55263e-08	TRUE	-3.91843	-2.77064	0	0.481922	1.75201
A_24_P371782	CGA	2.32302	-3.92153	0.524729	1.48214e-09	1.74243e-09	TRUE	-3.92153	-2.80202	0	0.481922	1.76526
CUST_11719_PI416261804	CEACAM3	6.25918	-3.90676	-0.164821	0.0770503	0.0475061	FALSE	-3.90676	-3.08924	0	0.130612	1.84201
A_23_P130515	CEACAM3	11.7046	-3.91453	-0.107723	0.249731	0.138609	FALSE	-3.91453	-2.38577	0	0.130612	1.93421
A_24_P228302	CEACAM7	16.7334	-3.18313	0.0595645	0.525333	0.265288	FALSE	-3.18313	-1.24777	0	0.115659	3.36317
A_23_P130573	CEACAM7	16.184	-3.91539	-0.0653671	0.485711	0.248152	FALSE	-3.91539	-2.04357	0	0.115659	2.55555
CUST_10887_PI416261804	CEACAM8	1.22122	-4.56025	0.100954	0.280906	0.153786	FALSE	-3.95578	-3.3087	0.494971	1.02484	1.67949
A_23_P380240	CEACAM8	0.952822	-4.44249	0.0988887	0.290913	0.15871	FALSE	-3.97087	-3.466	0.494971	1.02484	1.58665
CUST_1801_PI416261804	CEACAM4	6.11347	-3.81517	0.0673684	0.472425	0.242245	FALSE	-3.81517	-2.25453	0	0.255278	2.22554
A_24_P70480	CEACAM4	7.76264	-2.9238	0.0535487	0.568066	0.283165	FALSE	-2.9238	-0.942163	0	0.255278	3.67126
CUST_1260_PI416261804	CHAD	1.58226	-4.55108	0.220175	0.0175538	0.0118515	TRUE	-0.761853	1.74707	2.39482	3.98048	5.34109
A_23_P26976	CHAD	0.975875	-4.32159	0.696085	0	0	TRUE	-1.98454	-0.437138	2.39482	3.98048	4.00153
CUST_1357_PI416261804	RCBTB2	1.43731	-5.74114	0.716505	0	0	TRUE	-0.812513	0.108434	3.42906	4.06981	5.09023
A_23_P14105	RCBTB2	1.58422	-4.53046	0.657896	8.88178e-16	1.51377e-15	TRUE	0.901918	1.917	3.42906	4.06981	6.60256
CUST_1717_PI416261804	CHD1	1.25689	-4.52776	0.694925	0	0	TRUE	-1.23138	-0.247067	2.62264	3.40578	4.7104
A_23_P70201	CHD1	1.18175	-2.74426	0.724579	0	0	TRUE	0.355041	1.28051	2.62264	3.40578	6.01089
CUST_1156_PI416261804	CHD2	1.4484	-5.51661	0.124124	0.184337	0.105512	FALSE	0.739553	1.72113	4.31935	4.99705	6.80484
A_24_P85317	CHD2	1.8642	-9.47349	0.14443	0.121903	0.0724896	TRUE	-1.42136	-0.158002	4.31935	4.99705	4.69817
A_24_P264664	CHD2	1.13029	-2.71225	0.63085	3.19744e-14	5.00581e-14	TRUE	2.16986	2.93585	4.31935	4.99705	7.79486
CUST_16910_PI416261804	CHD4	1.37453	-6.83645	0.536348	5.45923e-10	6.60028e-10	TRUE	0.831673	1.89584	5.57874	6.35294	5.95621
A_23_P53541	CHD4	1.39786	-5.37132	0.620337	1.11466e-13	1.69226e-13	TRUE	2.42698	3.50921	5.57874	6.35294	7.65624
CUST_16260_PI416261804	AKR1C4	13.0666	0.754881	-0.138107	0.139289	0.081863	FALSE	0.754881	1.76353	0	0.0771932	7.01816
A_23_P149926	AKR1C4	20.2313	-3.97087	-0.0814826	0.384553	0.202954	FALSE	-3.97087	-2.40915	0	0.0771932	1.74634
CUST_15559_PI416261804	CHGA	1.10309	-7.87052	0.934254	0	0	TRUE	-1.52736	2.78308	5.75034	9.65795	6.80249
A_32_P27046	CHGA	1.04254	-3.98446	0.924182	0	0	TRUE	2.01049	6.08432	5.75034	9.65795	9.50002
A_23_P57155	CHGB	1.22602	-5.17607	0.937463	0	0	TRUE	2.58826	4.88676	6.33297	8.20774	9.27093
A_23_P382584	CHGB	1.13048	-2.27929	0.951121	0	0	TRUE	4.88003	6.99943	6.33297	8.20774	11.3177
A_24_P274111	CHI3L1	1.06057	-5.90203	0.821878	0	0	TRUE	-2.35841	-0.769831	3.34125	4.83911	3.80347
A_23_P137665	CHI3L1	1.0317	-2.6974	0.917618	0	0	TRUE	0.749757	2.2951	3.34125	4.83911	6.70005
CUST_11287_PI416261804	CHIT1	2.26456	-4.32213	0.358902	7.61258e-05	6.42792e-05	TRUE	-3.7225	-1.9975	0.26479	1.02652	2.22667
A_23_P126278	CHIT1	3.08701	-4.50421	0.541368	3.50405e-10	4.28716e-10	TRUE	-3.6868	-1.33531	0.26479	1.02652	2.95808
CUST_13002_PI416261804	CHKB	1.7175	-7.31652	0.318005	0.000503872	0.000397828	TRUE	1.02961	2.04328	4.85946	5.44965	6.36876
A_23_P314120	CHKB	1.46203	-5.30532	0.266105	0.00388623	0.00282339	TRUE	1.79935	2.66224	4.85946	5.44965	7.07943
A_23_P22548	CHM	1.17892	-3.51948	0.42863	1.58444e-06	1.52084e-06	TRUE	1.78023	2.56686	4.4954	5.16265	7.56636
A_23_P11144	CHM	1.00438	-2.55789	0.035174	0.707772	0.340399	FALSE	1.95719	2.62736	4.4954	5.16265	7.86833
CUST_1056_PI416573500	CHM	0.999553	-1.53725	0.121919	0.192318	0.109627	FALSE	2.95614	3.62309	4.4954	5.16265	8.78379
A_24_P712350	CHML	1.1877	-2.74714	0.92349	0	0	TRUE	-0.320568	2.31401	2.04309	4.26132	7.03757
A_23_P46118	CHML	1.16107	-4.05754	0.859099	0	0	TRUE	-1.68536	0.890156	2.04309	4.26132	5.44078
A_23_P79482	CHN1	1.03185	-0.704857	0.989087	0	0	TRUE	6.34567	10.0012	6.83291	10.3756	14.4416
A_32_P107097	CHN1	0.651992	-4.91129	0.91015	0	0	TRUE	-0.456292	1.85351	6.83291	10.3756	6.5991
A_23_P52610	DDB2	1.57683	-2.22787	0.656655	1.33227e-15	2.25058e-15	TRUE	2.36315	3.44851	2.91155	3.59987	7.70279
A_24_P152968	AKR1C1	1.16758	-3.78254	0.644015	6.21725e-15	1.01302e-14	TRUE	0.163955	1.36408	3.38005	4.40793	6.33802
CUST_630_PI417507815	AKR1C1	1.24974	-4.264	0.527743	1.14796e-09	1.36045e-09	TRUE	-0.0398191	1.24475	3.38005	4.40793	6.33036
A_24_P220947	AKR1C1	1.16781	-3.2888	0.755735	0	0	TRUE	0.658461	1.85882	3.38005	4.40793	6.598
A_23_P257971	AKR1C1	1.26499	-3.99689	0.623189	7.99361e-14	1.22408e-13	TRUE	0.278824	1.57907	3.38005	4.40793	6.3493
CUST_13009_PI416261804	GADD45A	1.424	-6.11949	0.593047	2.31126e-12	3.24257e-12	TRUE	-0.090009	0.978719	4.23418	4.98469	5.66506
A_23_P23221	GADD45A	1.12928	-2.1852	0.767316	0	0	TRUE	2.59635	3.44389	4.23418	4.98469	8.34258
A_23_P21134	DDIT3	0.966715	-4.24364	0.602345	8.49765e-13	1.22379e-12	TRUE	1.03967	2.02768	5.46522	6.48725	6.54919
A_24_P175909	DDIT3	0.857101	-0.580545	-0.423495	2.1728e-06	2.06516e-06	FALSE	4.1037	4.97968	5.46522	6.48725	9.6752
CUST_15450_PI416261804	DDOST	2.5045	-13.9932	0.0659261	0.48198	0.246475	FALSE	1.50664	2.64983	6.1888	6.64525	6.98799
A_23_P149099	DDOST	1.37687	-5.18595	-0.00412478	0.964949	0.434862	FALSE	3.33521	3.96369	6.1888	6.64525	8.58589
CUST_13826_PI416261804	DDX1	1.01527	-1.77408	0.706878	0	0	TRUE	4.80743	5.72575	6.48253	7.38704	10.3812
A_23_P108554	DDX1	0.836479	0.65165	0.729397	0	0	TRUE	6.07416	6.83076	6.48253	7.38704	11.6365
A_23_P317654	DDX3X	1.74381	-10.2143	-0.0108203	0.908223	0.415865	FALSE	1.14659	1.85899	6.51499	6.92351	6.97381
A_23_P317657	DDX3X	1.88555	-9.22232	0.106638	0.25456	0.141011	FALSE	3.06204	3.83234	6.51499	6.92351	8.84989
A_32_P86616	DDX3X	4.90911	-35.4074	0.101215	0.279656	0.153198	FALSE	-3.4246	-1.4191	6.51499	6.92351	3.06471
A_24_P126060	DDX3X	1.67	-8.21004	-0.13302	0.154595	0.0900141	FALSE	2.66999	3.35223	6.51499	6.92351	8.62006
A_23_P125656	DDX3X	1.97559	-10.2043	0.121721	0.193046	0.109997	FALSE	2.66664	3.47372	6.51499	6.92351	8.13483
CUST_17025_PI416261804	DDX5	1.54729	-8.39679	0.745037	0	0	TRUE	3.8896	4.82263	7.94061	8.54362	9.55472
A_23_P15511	DDX5	1.22815	-3.88782	0.683751	0	0	TRUE	5.86446	6.60504	7.94061	8.54362	11.2789
A_32_P80255	DDX6	1.92318	-8.22586	0.015641	0.867649	0.40148	FALSE	2.43429	3.38132	5.54297	6.0354	7.68602
A_23_P203201	DDX6	1.33098	-5.82387	-0.187999	0.0432862	0.0277708	FALSE	1.55369	2.2091	5.54297	6.0354	7.32218
A_24_P215407	DDX6	1.30267	-3.61911	0.237864	0.0101365	0.00705014	TRUE	3.60154	4.24301	5.54297	6.0354	9.42875
A_24_P101128	DMXL1	1.51575	-7.01397	0.016621	0.85944	0.398521	FALSE	-1.55618	-0.490272	3.60072	4.30394	4.36055
A_23_P250571	DMXL1	1.22193	-2.6812	0.364564	5.73836e-05	4.89599e-05	TRUE	1.71863	2.57792	3.60072	4.30394	7.26925
CUST_6253_PI416261804	DHX8	1.95224	-8.03287	0.36408	5.87999e-05	5.01414e-05	TRUE	-0.518775	0.37935	3.84895	4.309	5.0287
A_23_P124224	DHX8	1.44647	-4.15998	0.197324	0.0337408	0.0219879	TRUE	1.40743	2.07287	3.84895	4.309	6.85782
CUST_10531_PI416261804	DDX10	1.64745	-5.52705	0.62463	6.75016e-14	1.03791e-13	TRUE	1.07488	2.17824	4.00736	4.6771	7.04726
A_23_P32938	DDX10	1.29505	-1.63426	0.786467	0	0	TRUE	3.55549	4.42284	4.00736	4.6771	9.12655
A_32_P93149	DDX10	5.11913	-24.1766	-0.198163	0.0329773	0.0215123	FALSE	-3.66236	-0.233904	4.00736	4.6771	3.3844
A_23_P69826	DHX15	1.73255	-6.61887	0.452639	3.37193e-07	3.39483e-07	TRUE	2.84992	3.70176	5.46524	5.95691	8.23146
A_32_P119233	DHX15	4.51723	-28.0096	0.135728	0.146297	0.0855891	TRUE	-3.32179	-1.10081	5.46524	5.95691	3.21487
A_24_P269619	DECR1	0.726151	-2.07052	0.718655	0	0	TRUE	1.47437	2.43705	4.88175	6.20748	7.16323
A_23_P71464	DECR1	0.77769	0.456519	0.811823	0	0	TRUE	4.25301	5.28401	4.88175	6.20748	9.85852
CUST_5426_PI416261804	DEFA3	1	0	0	1	0.434862	FALSE	-3.97087	-3.37683	0	0	1.60614
A_23_P31816	DEFA3	1	0	0	1	0.434862	FALSE	-3.92193	-2.11736	0	0	2.05212
CUST_13017_PI416261804	DEFA4	1	0	0	1	0.434862	FALSE	-3.87603	-3.00479	0	0	1.88208
A_23_P326080	DEFA4	1	0	0	1	0.434862	FALSE	-3.97087	-3.43405	0	0	1.54057
A_23_P112086	DEFA5	1.36361	-3.90984	-0.156301	0.0938374	0.0570084	FALSE	-3.90984	-2.72777	0	0.866863	1.99132
CUST_13858_PI416261804	DEFA5	2.21542	-3.69286	0.207043	0.0257482	0.0170361	TRUE	-3.69286	-1.7724	0	0.866863	2.63651
A_24_P363711	DEFA6	1	0	0	1	0.434862	FALSE	-3.90924	-3.19982	0	0	1.79283
A_23_P82886	DEFA6	1	0	0	1	0.434862	FALSE	-3.75609	-1.95503	0	0	2.26762
CUST_16860_PI416261804	DEFB1	2.9207	-3.97087	0.890587	0	0	TRUE	-3.97087	-1.55139	0	0.82839	1.86949
A_23_P71480	DEFB1	3.24892	-1.99297	0.751404	0	0	TRUE	-1.99297	0.698401	0	0.82839	4.5728
CUST_16711_PI416261804	DEFB4A	NA	NA	NA	NA	NA	NA	NA	NA	NA	NA	3.25864
A_23_P157628	DEFB4A	NA	NA	NA	NA	NA	NA	NA	NA	NA	NA	5.08525
A_23_P90710	DES	1.98587	-4.09394	0.631026	3.13083e-14	4.90434e-14	TRUE	-3.04007	-0.707994	0.530684	1.70502	3.39996
A_32_P101073	DES	3.3249	2.47557	-0.0900087	0.336614	0.18058	FALSE	4.24003	8.14459	0.530684	1.70502	12.0858
CUST_14982_PI416261804	CFD	2.72748	-7.04029	0.399716	8.78065e-06	7.99358e-06	TRUE	-3.32934	-0.613448	1.36058	2.35633	3.26127
A_23_P119562	CFD	1.81295	-1.75008	0.582385	7.00373e-12	9.55166e-12	TRUE	0.716577	2.52182	1.36058	2.35633	6.66535
A_24_P222758	DFFA	1.06374	-5.12996	0.253328	0.0060736	0.00432185	TRUE	-0.279732	0.364257	4.5596	5.165	5.76885
A_23_P358417	TIMM8A	1.34718	-4.45172	0.139653	0.134874	0.0794832	TRUE	-0.294286	0.698955	3.08604	3.82331	5.65775
A_23_P217637	TIMM8A	0.801825	-0.831085	0.43926	8.10366e-07	7.94358e-07	TRUE	1.64338	2.23454	3.08604	3.82331	7.39686
CUST_5972_PI416261804	DFNA5	2.19708	-10.9517	0.44257	6.5461e-07	6.45816e-07	TRUE	-0.973632	0.47108	4.54154	5.1991	4.41547
A_23_P82449	DFNA5	1.93034	-7.55365	0.519458	2.30321e-09	2.67268e-09	TRUE	1.21307	2.48239	4.54154	5.1991	6.71288
CUST_15018_PI416261804	DHCR7	1.06693	-6.08119	0.613783	2.37144e-13	3.53236e-13	TRUE	-0.698733	0.702895	5.04482	6.35853	4.23457
CUST_229_PI416408490	DHCR7	0.826757	-1.6373	0.719785	0	0	TRUE	2.53354	3.61966	5.04482	6.35853	7.74951
A_23_P24444	DHCR7	0.690328	1.00577	0.752893	0	0	TRUE	4.48835	5.39524	5.04482	6.35853	10.0031
A_23_P217820	DHCR24	1.40699	-10.5415	0.649676	3.10862e-15	5.14805e-15	TRUE	-0.250784	1.27684	7.31403	8.39977	5.78869
A_23_P379475	DHCR24	0.826649	-1.87533	0.818515	0	0	TRUE	4.17081	5.06833	7.31403	8.39977	9.45948
A_24_P320284	DHFR	2.65103	-10.8128	0.223215	0.0160165	0.0108774	TRUE	-0.632356	0.593684	3.84018	4.30266	5.67766
A_24_P343095	DHFR	2.77754	-12.0249	0.140693	0.131964	0.0779416	TRUE	-1.35863	-0.0740758	3.84018	4.30266	4.94694
A_23_P167553	DHFR	2.8458	-12.8081	0.300073	0.00106545	0.000817901	TRUE	-1.87969	-0.563565	3.84018	4.30266	4.81418
A_24_P942328	DHFR	2.36078	-5.68718	0.668359	2.22045e-16	3.91572e-16	TRUE	3.37864	4.47044	3.84018	4.30266	9.34688
A_32_P211045	DHFR	3.77137	-15.3748	0.342627	0.000166647	0.000136897	TRUE	-0.892019	0.852156	3.84018	4.30266	5.61975
CUST_12841_PI416261804	DHODH	1.29499	-4.9783	0.285338	0.00190464	0.00142816	TRUE	-1.08009	-0.268326	3.01021	3.63707	4.11219
A_23_P15202	DHODH	1.28205	-2.53865	0.442045	6.77263e-07	6.67617e-07	TRUE	1.32059	2.12425	3.01021	3.63707	6.73384
CUST_9791_PI416261804	DHPS	1.30339	-6.67483	0.167308	0.0726347	0.0450043	TRUE	2.00612	2.8465	6.66027	7.30502	7.03363
A_23_P501887	DHPS	1.34422	-6.47652	0.106921	0.253297	0.140388	FALSE	2.47637	3.34306	6.66027	7.30502	7.58922
A_24_P100277	CYB5R3	1.32667	-8.01287	0.537193	5.06919e-10	6.1431e-10	TRUE	0.593156	1.69102	6.48696	7.31449	6.4004
A_24_P378958	CYB5R3	2.81256	-12.4107	0.406775	5.86534e-06	5.40228e-06	TRUE	5.8342	8.16169	6.48696	7.31449	12.144
A_23_P502224	CYB5R3	0.921729	1.5932	0.749186	0	0	TRUE	7.57242	8.33518	6.48696	7.31449	13.1528
CUST_9059_PI416261804	41518	1.05082	-5.45004	0.27806	0.00250945	0.0018602	TRUE	-3.88942	-2.52122	1.48514	2.78717	2.02681
A_23_P21057	41518	0.674499	-4.92105	0.193747	0.0371687	0.0240871	TRUE	-3.91933	-3.04111	1.48514	2.78717	1.78403
CUST_9881_PI416261804	DKC1	1.11613	-3.35495	0.253965	0.00594274	0.00423299	TRUE	1.51749	2.10161	4.36548	4.88883	7.01965
CUST_11351_PI416261804	DKC1	1.25652	-2.77913	0.0619705	0.508709	0.258073	FALSE	2.70618	3.36377	4.36548	4.88883	8.41438
CUST_230_PI416408490	DKC1	1.03701	-2.18448	0.313115	0.000620907	0.000486913	TRUE	2.34259	2.88531	4.36548	4.88883	7.76913
A_23_P137143	DKC1	1.49465	-3.99329	0.196698	0.0343213	0.0223403	TRUE	2.53158	3.31381	4.36548	4.88883	8.08178
A_24_P281923	DLAT	2.25725	-9.10182	0.0134893	0.885724	0.407721	FALSE	1.83258	2.89861	4.84413	5.3164	7.88572
A_24_P372672	DLAT	1.83187	-9.7575	0.206702	0.0259983	0.01719	TRUE	-0.883691	-0.0185523	4.84413	5.3164	4.94814
CUST_67_PI416379584	DLAT	2.72558	-15.6835	0.0386879	0.680103	0.329297	FALSE	-2.48043	-1.19322	4.84413	5.3164	3.42161
A_23_P203030	DLAT	1.83773	-7.41493	0.311219	0.000672655	0.000525494	TRUE	1.48726	2.35516	4.84413	5.3164	7.17794
CUST_7755_PI416261804	DLD	1.34481	-4.54174	0.480579	4.76761e-08	5.07453e-08	TRUE	3.00438	3.75879	5.61127	6.17225	8.57743
A_23_P111835	DLD	1.45152	-3.9975	0.506705	6.48977e-09	7.30893e-09	TRUE	4.14736	4.96163	5.61127	6.17225	9.66606
CUST_235_PI416408490	DLG4	2.37212	-18.8306	0.421758	2.415e-06	2.28785e-06	TRUE	0.639247	2.036	8.2078	8.79662	7.01855
CUST_14992_PI416261804	DLG4	2.48254	-20.0457	0.590467	3.03357e-12	4.22707e-12	TRUE	0.3305	1.79228	8.2078	8.79662	6.33712
A_23_P411102	DLG4	3.78192	-28.3582	0.351892	0.000107243	8.93535e-05	TRUE	2.6831	4.90998	8.2078	8.79662	8.85871
A_24_P13572	DLST	4.61282	-28.9103	0.252533	0.00624021	0.00443462	TRUE	-3.03125	-1.16241	5.61025	6.01539	3.32845
A_23_P205697	DLST	4.12246	-22.0868	0.24347	0.00844818	0.00592311	TRUE	1.0412	2.71139	5.61025	6.01539	6.93834
A_24_P45980	DLX2	1.68145	-5.53744	0.344614	0.000151786	0.000124995	TRUE	-3.79494	-1.84369	1.03631	2.19677	2.22033
A_23_P20337	DPYSL2	1.94011	-15.3282	0.330512	0.000290576	0.000233906	TRUE	1.86637	2.99846	8.86267	9.44619	7.81665
A_24_P38347	DPYSL2	1.39087	-7.45097	0.377333	2.97444e-05	2.59657e-05	TRUE	4.87583	5.68743	8.86267	9.44619	10.3715
A_23_P350824	DPYSL2	1.24678	-3.4535	0.553435	1.17086e-10	1.47805e-10	TRUE	7.59628	8.3238	8.86267	9.44619	13.1954
A_23_P7528	DPYSL3	1.19557	-6.84606	0.760222	0	0	TRUE	-1.20618	0.762829	4.71733	6.36425	5.19087
A_24_P149036	DPYSL3	1.05208	-0.370327	0.899018	0	0	TRUE	4.59267	6.32537	4.71733	6.36425	10.6806
A_23_P391725	DR1	1.68026	-6.87279	-0.311051	0.000677429	0.00052911	FALSE	1.50816	2.28942	4.98788	5.45284	7.31642
A_23_P63205	DR1	1.45729	-4.94849	0.182721	0.0496214	0.0315682	TRUE	2.32029	2.99788	4.98788	5.45284	7.94022
A_23_P123228	SLC26A3	10.7985	-3.97087	0.203463	0.0284806	0.018726	TRUE	-3.97087	-2.84282	0	0.104464	1.62049
CUST_5_PI417507815	SLC26A3	16.887	-3.64146	0.0604302	0.51932	0.262731	FALSE	-3.64146	-1.87738	0	0.104464	2.17584
CUST_1494_PI417557136	DRD2	0.601803	-4.44555	0.875121	0	0	TRUE	-3.97087	-0.193014	0.788773	7.06633	2.05281
A_23_P150162	DRD4	2.29029	7.62932	0.0136009	0.884785	0.407427	FALSE	9.11366	11.3132	0.648099	1.60849	15.8956
CUST_14054_PI416261804	DSPP	31.775	-3.89033	0.0810139	0.387303	0.204218	FALSE	-3.89033	-2.65492	0	0.0388798	1.89866
A_23_P373541	DSPP	37.2812	-3.84798	0.0431995	0.645194	0.315045	FALSE	-3.84798	-2.39849	0	0.0388798	2.00906
A_23_P250951	SLC26A2	2.36725	-5.16819	0.704302	0	0	TRUE	-1.86118	-0.121393	1.39699	2.13193	4.52969
A_24_P943830	SLC26A2	1.41349	-5.90475	0.0466575	0.618945	0.30446	FALSE	-3.93012	-2.89129	1.39699	2.13193	1.77256
CUST_6757_PI416261804	DTNA	1.62158	-9.2719	0.487383	2.88184e-08	3.10857e-08	TRUE	1.09949	1.96927	6.39586	6.93224	7.10651
A_24_P216421	DTNB	1.90446	-10.5579	0.385161	1.96087e-05	1.7349e-05	TRUE	-0.0873779	1.41909	5.4979	6.28892	5.67719
A_23_P210319	DTNB	1.21001	-2.89721	0.468517	1.13333e-07	1.17725e-07	TRUE	3.75531	4.71245	5.4979	6.28892	9.35844
A_23_P213944	HBEGF	1.11419	-4.1913	0.818379	0	0	TRUE	-0.685849	0.713259	3.14618	4.4019	5.24146
A_24_P140608	HBEGF	1.15671	-5.15837	0.68641	0	0	TRUE	-1.51916	-0.0666686	3.14618	4.4019	3.70964
A_23_P36567	DTX1	3.25179	-18.1782	0.410241	4.79509e-06	4.44609e-06	TRUE	-3.04323	-1.02348	4.65436	5.27548	3.39633
A_24_P290751	DTX1	1.77133	-7.1981	0.436675	9.55904e-07	9.31954e-07	TRUE	1.04628	2.14649	4.65436	5.27548	6.84203
A_23_P135364	DTYMK	0.958028	-2.47279	0.311659	0.000660317	0.000516373	TRUE	0.686686	1.48159	3.2979	4.12762	6.06986
A_23_P123974	DTYMK	0.929778	-0.0900704	0.565268	3.82661e-11	4.97482e-11	TRUE	2.97624	3.7477	3.2979	4.12762	8.43272
CUST_7363_PI416261804	ECM2	1.97972	-5.4766	0.442221	6.69573e-07	6.60207e-07	TRUE	-3.64206	-1.37766	0.926669	2.07047	3.2658
A_23_P303671	ECM2	2.02166	-5.27078	0.582651	6.81633e-12	9.30338e-12	TRUE	-3.39737	-1.085	0.926669	2.07047	3.48809
A_32_P171488	DUSP1	0.907148	-8.75086	0.0438511	0.640213	0.313093	FALSE	-3.89201	-2.40389	5.35618	6.99662	1.97708
A_23_P110712	DUSP1	1.07985	-3.29987	0.928126	0	0	TRUE	2.48398	4.25541	5.35618	6.99662	8.59588
A_23_P400255	DUSP3	0.60701	-3.67184	0.540648	3.73588e-10	4.56145e-10	TRUE	-0.0991103	0.711311	5.88579	7.2209	5.65847
A_23_P129956	DUSP3	1.01334	-2.55806	0.913637	0	0	TRUE	3.40623	4.75914	5.88579	7.2209	9.46411
CUST_7909_PI416261804	DUSP4	1.4126	-4.76083	0.186582	0.0449165	0.0287598	TRUE	-3.68843	-1.733	0.759164	2.14344	2.49102
CUST_7910_PI416261804	DUSP4	1.49428	-4.33007	0.281486	0.00220593	0.00164401	TRUE	-3.19567	-1.12717	0.759164	2.14344	3.32553
A_23_P134935	DUSP4	0.880135	-0.396775	0.373679	3.59996e-05	3.1238e-05	TRUE	0.271392	1.48975	0.759164	2.14344	6.61541
CUST_11669_PI416261804	DUSP5	1.76164	-7.81284	0.769766	0	0	TRUE	-3.10951	-0.930275	2.66986	3.90691	3.8745
A_23_P150018	DUSP5	1.43441	-6.03313	0.854511	0	0	TRUE	-2.20345	-0.429	2.66986	3.90691	3.91939
CUST_14314_PI416261804	DUSP6	0.77359	-0.721468	0.9214	0	0	TRUE	1.73305	3.83305	3.1729	5.88751	8.60076
CUST_14319_PI416261804	DUSP6	0.865707	-5.07051	0.880648	0	0	TRUE	-2.32371	0.0263452	3.1729	5.88751	4.31072
CUST_620_PI417507815	DUSP6	0.735538	-5.7924	0.470948	9.54437e-08	9.95912e-08	TRUE	-3.45861	-1.46191	3.1729	5.88751	3.08573
A_23_P155425	DUSP7	1.1494	-5.00432	0.898643	0	0	TRUE	1.51287	2.43556	5.67009	6.47285	7.4371
A_24_P51855	DUSP7	2.08644	-14.745	0.557327	8.14446e-11	1.03848e-10	TRUE	-2.91468	-1.23977	5.67009	6.47285	3.38393
CUST_8127_PI416261804	DUSP7	1.37149	-7.92796	0.784431	0	0	TRUE	-0.151466	0.949513	5.67009	6.47285	6.18114
CUST_207_PI416408490	CREB1	1.22991	-3.3734	0.381876	2.33859e-05	2.05738e-05	TRUE	0.557721	1.25454	3.19628	3.76284	6.17513
A_23_P79231	CREB1	1.22272	-2.58769	0.390552	1.46261e-05	1.30768e-05	TRUE	1.32046	2.01321	3.19628	3.76284	6.81901
A_24_P128145	ATF2	0.717347	-2.88003	0.301688	0.000997888	0.00076826	TRUE	0.562762	1.35619	4.79935	5.90541	6.44317
A_24_P246467	ATF2	0.976652	-4.2341	0.613614	2.41807e-13	3.60042e-13	TRUE	0.453195	1.53344	4.79935	5.90541	6.55874
A_23_P14026	CREBL2	2.05323	-9.80738	-0.222797	0.0162208	0.0110095	FALSE	1.94743	2.79566	5.72504	6.13816	7.78268
A_24_P56194	CREBL2	1.90976	-10.3854	0.336808	0.00021828	0.000177678	TRUE	0.548035	1.337	5.72504	6.13816	6.09677
CUST_14775_PI416261804	CREM	1.1074	-4.53938	0.713501	0	0	TRUE	-0.192109	1.29786	3.92566	5.27112	6.07229
A_24_P360763	CREM	0.792979	-4.13672	0.642013	7.99361e-15	1.2944e-14	TRUE	-1.02375	0.0431725	3.92566	5.27112	4.95425
CUST_16797_PI416261804	CRH	0.660068	-2.46513	0.826065	0	0	TRUE	-2.02003	0.373334	0.674326	4.30025	4.85511
CUST_208_PI416408490	CRH	1.4657	-3.15899	0.970054	0	0	TRUE	-2.17064	3.14387	0.674326	4.30025	7.65708
A_23_P31755	CRH	1.66253	-3.42284	0.971635	0	0	TRUE	-2.30176	3.72648	0.674326	4.30025	8.22909
CUST_14600_PI416261804	CRHBP	1.15736	-6.06846	0.91932	0	0	TRUE	-2.36394	-0.00547923	3.20083	5.23862	4.38986
A_23_P30567	CRHBP	1.18636	-4.41175	0.959117	0	0	TRUE	-0.614408	1.80316	3.20083	5.23862	6.22526
CUST_12526_PI416261804	CRHR2	0.571353	-4.24185	0.291748	0.00148487	0.00112438	TRUE	-3.91365	-2.28841	0.574425	3.41897	1.92598
CUST_210_PI416408490	CRHR2	0.820816	-3.57665	0.421741	2.41744e-06	2.28993e-06	TRUE	-3.10516	-0.770305	0.574425	3.41897	2.97965
A_23_P215331	CRHR2	0.808476	-3.52975	0.389121	1.58181e-05	1.40944e-05	TRUE	-3.06534	-0.765593	0.574425	3.41897	3.09167
CUST_5632_PI416261804	CRIP1	0.701703	-0.281751	0.625753	5.90639e-14	9.10953e-14	TRUE	1.63421	2.96304	2.73045	4.62416	7.26557
A_23_P44674	CRIP1	0.861629	-1.92292	0.670549	2.22045e-16	3.91572e-16	TRUE	0.429713	2.06139	2.73045	4.62416	6.154
CUST_942_PI416261804	CRIP2	0.739808	-1.06757	0.835562	0	0	TRUE	4.16808	5.35126	7.07703	8.67634	9.75019
A_23_P112798	CRIP2	0.923872	-3.58404	0.768381	0	0	TRUE	2.95423	4.43178	7.07703	8.67634	8.71055
A_23_P40535	CRKL	1.61314	-8.04457	0.383705	2.1206e-05	1.87215e-05	TRUE	1.08277	1.847	5.65813	6.13188	7.20731
A_32_P173122	CRKL	2.60433	-18.4646	0.218313	0.0185571	0.0124909	TRUE	-3.72897	-2.49515	5.65813	6.13188	2.04905
A_24_P935009	CRKL	2.81328	-16.4937	0.243799	0.00835737	0.00586267	TRUE	-0.57578	0.757033	5.65813	6.13188	4.94202
CUST_17126_PI416261804	CRP	1	0	0	1	0.434862	FALSE	-3.92044	-3.28432	0	0	1.65437
A_24_P342484	CRP	1	0	0	1	0.434862	FALSE	-3.80082	-1.88995	0	0	2.05856
CUST_7083_PI416261804	HAPLN1	0.654207	-5.01198	-0.320402	0.000454265	0.000360224	FALSE	-3.91942	-3.24711	1.67005	2.69772	1.73623
CUST_329_PI416408490	HAPLN1	2.12202	-6.0852	0.792326	0	0	TRUE	-2.54133	-0.360586	1.67005	2.69772	3.9179
A_23_P7727	HAPLN1	1.60536	-3.02761	0.864543	0	0	TRUE	-0.346584	1.3032	1.67005	2.69772	6.16325
A_23_P418961	CRX	2.47425	-9.37443	0.131342	0.159909	0.0928313	TRUE	-3.80789	-2.29797	2.24979	2.86005	2.07136
A_23_P36665	CRY1	1.28591	-5.24141	0.79531	0	0	TRUE	-0.923349	0.170584	3.35797	4.20868	5.00243
A_24_P407235	CRY1	1.596	-6.60432	0.418871	2.87483e-06	2.7091e-06	TRUE	-1.24501	0.112707	3.35797	4.20868	4.5962
A_23_P132147	CRYAA	2.21381	-3.97087	0.00365074	0.968975	0.434862	FALSE	-3.97087	-2.95999	0	0.456623	1.86267
A_23_P306755	CRYAA	2.98035	-3.88104	-0.133954	0.151694	0.0885018	FALSE	-3.88104	-2.52014	0	0.456623	2.15055
CUST_15288_PI416261804	CRYAB	0.855103	-2.51732	0.920031	0	0	TRUE	5.02455	6.89176	8.81983	11.0035	10.4704
A_24_P206776	CRYAB	0.914893	-1.67561	0.896549	0	0	TRUE	6.3936	8.39138	8.81983	11.0035	12.0686
CUST_12170_PI416261804	CRYBA1	2.51257	-3.92155	0.0545785	0.560637	0.280104	FALSE	-3.92155	-2.92178	0	0.397907	1.76248
A_23_P4254	CRYBA1	4.19579	-3.94181	-0.00780559	0.933725	0.425168	FALSE	-3.94181	-2.27228	0	0.397907	1.82066
CUST_11544_PI416261804	CRYBA4	2.17245	-3.57556	0.102272	0.274641	0.150815	FALSE	-3.57556	-1.99823	0	0.726062	2.29188
A_23_P103034	CRYBA4	2.47957	-3.88963	0.135106	0.148172	0.0865907	TRUE	-3.88963	-2.08931	0	0.726062	2.33896
CUST_12088_PI416261804	CRYBB1	1.31096	-3.88617	0.670523	2.22045e-16	3.91572e-16	TRUE	-2.67823	-0.218939	0.921419	2.79737	3.92328
A_23_P143621	CRYBB1	1.72565	-4.14353	0.686865	0	0	TRUE	-2.55349	0.683729	0.921419	2.79737	4.48248
A_23_P425066	CRYBB2	1.34438	-3.45231	0.390837	1.43996e-05	1.2884e-05	TRUE	2.14976	3.1921	4.16702	4.94235	7.7416
A_23_P40574	CRYBB2	2.18766	-5.13389	0.0945694	0.312601	0.169209	FALSE	3.98214	5.67831	4.16702	4.94235	10.3373
A_24_P359441	CRYBB3	6.6529	-3.7616	0.0119854	0.898392	0.412321	FALSE	-3.7616	-2.35412	0	0.21156	2.24324
A_23_P29179	CRYBB3	8.13621	-0.0914234	0.0817324	0.383092	0.202305	FALSE	-0.0914234	1.62987	0	0.21156	6.15621
CUST_16354_PI416261804	CRYGA	1.8949	-2.22233	0.0878791	0.348217	0.18599	FALSE	-2.22233	-0.701163	0	0.802772	3.65527
A_23_P165380	CRYGA	1.91947	-2.30845	0.0744144	0.427259	0.22233	FALSE	-2.30845	-0.767554	0	0.802772	3.61746
CUST_15451_PI416261804	CRYGB	2.09355	-3.90652	0.00318887	0.972898	0.434862	FALSE	-3.90652	-2.96019	0	0.452022	1.85234
A_23_P414842	CRYGB	4.5134	-3.92058	0.0572195	0.541796	0.272386	FALSE	-3.92058	-1.88043	0	0.452022	1.99947
CUST_12174_PI416261804	CRYGC	3.67012	-3.88411	-0.0597101	0.524319	0.264835	FALSE	-3.88411	-3.01918	0	0.235666	1.84893
A_23_P142606	CRYGC	3.93865	-3.9175	-0.105182	0.261142	0.14423	FALSE	-3.9175	-2.98929	0	0.235666	1.76459
A_23_P131215	CRYGD	1.1265	-1.82013	0.767714	0	0	TRUE	-0.99105	1.01463	0.73598	2.51644	5.07986
A_23_P320705	CRYGD	1.2344	-1.16277	0.771175	0	0	TRUE	-0.254273	1.94353	0.73598	2.51644	5.86959
A_23_P132738	CRYGS	1.25172	-2.7288	0.628617	4.17444e-14	6.49916e-14	TRUE	-0.374113	0.780361	1.88117	2.80348	5.23203
A_24_P414205	CRYGS	1.28042	-2.33189	0.582469	6.94378e-12	9.47125e-12	TRUE	0.0767885	1.25773	1.88117	2.80348	5.88248
CUST_7966_PI416261804	CS	1.38715	-11.1708	0.314561	0.000583948	0.000458796	TRUE	-1.46663	-0.491436	6.99581	7.69883	4.42423
A_23_P47818	CS	1.20291	-8.95576	0.294225	0.00134664	0.00102416	TRUE	-0.540428	0.305241	6.99581	7.69883	5.39182
A_23_P426292	MAPK14	0.879828	-0.914904	0.396726	1.03883e-05	9.40056e-06	TRUE	3.05429	3.60565	4.51133	5.138	8.53802
CUST_6665_PI416261804	CSE1L	1.89214	-8.05112	0.429028	1.54576e-06	1.48521e-06	TRUE	2.79199	3.71941	5.73061	6.22075	8.30633
A_23_P17393	CSE1L	1.32669	-3.63948	0.451896	3.54382e-07	3.56168e-07	TRUE	3.96324	4.61351	5.73061	6.22075	9.31379
CUST_15663_PI416261804	CSF1R	0.842985	-3.72333	0.7242	0	0	TRUE	-0.607822	0.929666	3.69581	5.51967	5.68427
A_23_P110791	CSF1R	0.763049	2.34655	0.877435	0	0	TRUE	5.16663	6.55832	3.69581	5.51967	10.2821
CUST_15704_PI416261804	CSF2	1	0	0	1	0.434862	FALSE	-3.86502	-2.38074	0	0	1.97097
A_23_P133408	CSF2	1	0	0	1	0.434862	FALSE	-3.89981	-3.26768	0	0	1.76588
CUST_13015_PI416261804	CSF2RA	1.87356	-7.3515	0.328709	0.000315032	0.000252942	TRUE	-3.27014	-1.0672	2.1784	3.3542	3.04334
A_23_P501985	CSF2RA	1.50526	-5.45218	0.543917	2.78974e-10	3.43409e-10	TRUE	-2.17313	-0.403243	2.1784	3.3542	3.96956
CUST_14402_PI416261804	CSF2RB	2.26067	-4.89801	-0.179104	0.0543918	0.0343958	FALSE	-3.84002	-2.55178	0.467999	1.03785	2.05642
A_23_P120899	CSF2RB	3.957	-5.47703	0.219264	0.0180386	0.0121591	TRUE	-3.62516	-1.37026	0.467999	1.03785	3.07077
A_23_P207154	CSH2	6.97068	-3.7882	-0.0120733	0.89765	0.41207	FALSE	-3.7882	-2.00378	0	0.255989	2.38591
CUST_694_PI416261804	CSN1S1	1.05272	-3.87264	0.749173	0	0	TRUE	-3.87264	-1.63269	0	2.12777	2.12492
CUST_2399_PI416261804	CSN2	1	0	0	1	0.434862	FALSE	-3.92489	-3.20391	0	0	1.7323
A_23_P144394	CSN2	1	0	0	1	0.434862	FALSE	-3.91808	-3.19788	0	0	1.73893
CUST_4808_PI416261804	CSN3	1	0	0	1	0.434862	FALSE	-3.93903	-2.82097	0	0	1.73966
A_23_P252882	CSN3	1	0	0	1	0.434862	FALSE	-3.86187	-1.73138	0	0	2.15578
A_23_P56140	CSNK1G2	0.775797	-2.07834	0.197384	0.0336862	0.0219538	TRUE	2.09982	2.7277	5.38564	6.19498	7.8078
A_24_P99963	CSNK1G2	0.841236	0.112836	0.146972	0.115404	0.0689557	TRUE	4.64343	5.32427	5.38564	6.19498	10.3587
A_24_P804263	CSNK2B	1.60081	-8.03925	-0.318514	0.000492937	0.000389678	FALSE	3.33804	3.97913	7.10721	7.50769	8.72452
A_24_P97931	CSNK2B	1.52304	-5.98028	-0.224161	0.0155629	0.0105859	FALSE	4.84427	5.45421	7.10721	7.50769	10.2723
A_23_P323898	VCAN	1.89255	-9.91535	-0.11357	0.224798	0.126215	FALSE	-3.53761	-1.71416	3.36993	4.33342	2.57092
CUST_11245_PI416261804	NCAN	0.564955	-1.2119	0.834878	0	0	TRUE	1.09332	2.68721	4.08036	6.90162	7.71075
CUST_213_PI416408490	NCAN	0.702606	-2.13657	0.889816	0	0	TRUE	0.730311	2.71255	4.08036	6.90162	7.65816
A_23_P153797	NCAN	0.5652	0.493167	0.849255	0	0	TRUE	2.79938	4.39396	4.08036	6.90162	9.19611
CUST_13356_PI416261804	CSPG4	1.9264	-3.41952	0.150028	0.107952	0.0648493	TRUE	1.02131	2.65304	2.30524	3.15228	7.06945
A_23_P21976	CSPG4	1.16297	-2.25972	0.73794	0	0	TRUE	0.421212	1.40629	2.30524	3.15228	6.1453
A_24_P225448	CSRP1	0.634796	-3.14689	0.898271	0	0	TRUE	1.85855	3.41576	7.88511	10.3382	7.70267
A_23_P74359	CSRP1	0.751273	-2.57772	0.891628	0	0	TRUE	3.34615	5.18909	7.88511	10.3382	9.24845
A_23_P44724	CSRP2	1.11625	-0.761463	0.559543	6.60996e-11	8.4706e-11	TRUE	3.68323	4.48148	3.98181	4.69693	9.23216
CUST_731_PI416261804	CSRP2	1.38787	-3.52346	0.628121	4.44089e-14	6.89939e-14	TRUE	2.00276	2.99524	3.98181	4.69693	7.76695
CUST_783_PI416261804	SLC25A10	2.86348	-12.4285	-0.130607	0.16228	0.094056	FALSE	-2.30345	-0.298904	3.53593	4.23597	3.83013
A_23_P146830	SLC25A10	1.69028	-7.16195	-0.000517544	0.995601	0.434862	FALSE	-1.18524	-0.00197781	3.53593	4.23597	4.30718
A_23_P112859	CST1	2.73839	-3.90715	0.0277554	0.767417	0.363276	FALSE	-3.90715	-3.0197	0	0.324076	1.8504
CUST_707_PI416261804	CST1	2.1828	-3.93012	0.034601	0.712322	0.342201	FALSE	-3.93012	-3.22273	0	0.324076	1.68402
CUST_15460_PI416261804	CST1	2.62466	-3.90533	0.0482416	0.607077	0.299555	FALSE	-3.90533	-3.05474	0	0.324076	1.82783
A_24_P237175	CST2	1	0	0	1	0.434862	FALSE	-3.64569	-1.84413	0	0	2.57082
CUST_4710_PI416261804	CST2	1	0	0	1	0.434862	FALSE	-3.78509	-2.21297	0	0	2.0816
A_24_P216294	CST3	0.846688	-2.30331	0.789935	0	0	TRUE	5.61983	7.33695	9.35781	11.3859	11.8168
CUST_11175_PI416261804	CST5	1	0	0	1	0.434862	FALSE	-3.77672	-1.86291	0	0	2.24736
A_23_P170453	CST5	1	0	0	1	0.434862	FALSE	4.57877	6.40386	0	0	11.0196
CUST_15721_PI416261804	CST6	4.58796	-3.69077	0.673919	0	0	TRUE	-3.69077	-1.27269	0	0.52705	2.42496
A_23_P146946	CST6	2.87139	-3.8829	0.745923	0	0	TRUE	-3.8829	-2.36954	0	0.52705	2.07485
A_23_P41114	CSTA	5.27209	-3.91837	0.0205579	0.826619	0.386075	FALSE	-3.91837	-2.82316	0	0.207738	1.71678
A_23_P170233	CSTA	6.7089	-3.84332	0.451105	3.73573e-07	3.75082e-07	TRUE	-3.84332	-2.44963	0	0.207738	2.00702
CUST_11936_PI416261804	CSTB	1.42896	-6.79382	0.357946	7.98074e-05	6.72601e-05	TRUE	3.40657	4.30869	7.13831	7.76962	8.85809
A_23_P154894	CSTB	1.07114	-2.6437	0.421039	2.52248e-06	2.38683e-06	TRUE	5.00246	5.67869	7.13831	7.76962	10.4356
CUST_10529_PI416261804	CSTF2	2.61015	-10.7107	0.455502	2.78149e-07	2.81535e-07	TRUE	-1.39237	-0.214995	3.57005	4.02113	4.339
A_23_P148372	CSTF2	1.31997	-3.52052	0.300565	0.00104443	0.000802504	TRUE	1.19186	1.78726	3.57005	4.02113	6.74118
A_23_P98310	CSTF3	1.8406	-8.38109	-0.0856594	0.360575	0.191872	FALSE	1.88007	2.57589	5.57489	5.95293	7.34416
CUST_16081_PI416261804	NKX2-5	28.6166	-1.18392	-0.0155946	0.868039	0.401622	FALSE	-1.18392	1.9886	0	0.110863	5.41918
A_23_P396135	NKX2-5	11.3419	0.226017	0.112458	0.229398	0.128536	FALSE	0.226017	1.48341	0	0.110863	5.95887
CUST_5292_PI416261804	CTAG1B	11.1606	-3.88154	-0.0952034	0.309354	0.16765	FALSE	-3.88154	-1.73511	0	0.192323	2.28596
A_23_P148541	CTAG1B	8.44693	-2.46983	0.154305	0.0981596	0.0594095	TRUE	-2.46983	-0.845294	0	0.192323	2.70459
A_24_P940135	CTBS	0.908477	-2.33238	0.666391	4.44089e-16	7.66522e-16	TRUE	-0.0822038	0.888319	2.47687	3.54517	5.31761
A_23_P201368	CTBS	1.03793	-0.987766	0.746095	0	0	TRUE	1.58305	2.69187	2.47687	3.54517	6.93504
A_32_P85433	CTGF	1.02398	-7.76034	0.137912	0.139852	0.0821611	TRUE	-3.67012	-2.23885	3.99443	5.39219	2.29495
A_23_P19663	CTGF	1.31891	-6.34068	0.883691	0	0	TRUE	-1.07239	0.771126	3.99443	5.39219	5.0093
A_23_P102481	CTLA4	4.30663	-3.9222	-0.0217998	0.816323	0.382013	FALSE	-3.9222	-2.26303	0	0.385259	1.96252
A_32_P63342	CTNNA1	0.882823	-9.48941	0.0645581	0.491137	0.250449	FALSE	-3.92369	-2.70409	6.30446	7.68594	1.85616
A_24_P80633	CTNNA1	0.860156	-2.48995	0.860285	0	0	TRUE	2.93287	4.12115	6.30446	7.68594	8.94069
A_23_P58647	CTNNA1	0.890591	-2.04014	0.790958	0	0	TRUE	3.57456	4.80489	6.30446	7.68594	9.11747
A_24_P33477	CTNNA2	0.763298	-3.25442	0.891732	0	0	TRUE	0.611542	2.27111	5.06481	7.23902	7.52568
A_23_P84736	CTNNA2	0.870788	-3.09341	0.896755	0	0	TRUE	1.31697	3.21024	5.06481	7.23902	7.8429
A_23_P89529	CTNS	0.967273	-3.09864	0.641473	8.65974e-15	1.39989e-14	TRUE	-0.758417	0.354987	2.4194	3.57048	4.44154
A_23_P427075	CTNS	0.87178	-1.43314	0.768344	0	0	TRUE	0.676046	1.67953	2.4194	3.57048	6.12065
CUST_214_PI416408490	CTNNB1	1.66827	-10.1012	0.597667	1.41132e-12	2.00427e-12	TRUE	2.05175	2.90294	7.28474	7.79496	7.93105
CUST_215_PI416408490	CTNND2	1.16954	-4.99189	0.600495	1.03961e-12	1.48834e-12	TRUE	2.53682	3.81271	6.43734	7.52828	8.66054
A_23_P110624	CTNND2	0.846102	1.83486	0.769717	0	0	TRUE	7.28151	8.20455	6.43734	7.52828	13.0925
A_24_P380196	CTNND2	0.850995	-1.65386	0.711798	0	0	TRUE	3.82429	4.75267	6.43734	7.52828	9.83177
CUST_8876_PI416261804	CTPS1	NA	NA	NA	NA	NA	NA	NA	NA	NA	NA	6.40665
A_23_P21706	CTPS1	NA	NA	NA	NA	NA	NA	NA	NA	NA	NA	8.27074
CUST_16526_PI416261804	CTRB1	4.04484	5.50761	0.195115	0.0358245	0.0232632	TRUE	5.50761	8.15818	0	0.655296	12.1698
A_23_P431139	CTRB1	1.58616	-3.92243	-0.0142008	0.87974	0.405759	FALSE	-3.92243	-2.88303	0	0.655296	1.78868
A_24_P90900	CTRL	1.34177	-4.55356	0.489494	2.4596e-08	2.66545e-08	TRUE	-2.51561	-0.819127	1.51885	2.78322	3.12157
A_23_P152199	CTRL	1.09976	-1.40513	0.399831	8.72395e-06	7.94483e-06	TRUE	0.265241	1.65574	1.51885	2.78322	6.13844
A_23_P52556	CTSD	1.71923	-12.9428	0.338971	0.000197563	0.000161385	TRUE	1.47233	2.87738	8.38464	9.20189	6.5424
A_23_P170301	CTSE	12.9123	-3.92756	0.259378	0.00492933	0.0035395	TRUE	-3.92756	-2.96253	0	0.0747377	1.80072
CUST_12237_PI416261804	CTSG	1	0	0	1	0.434862	FALSE	-3.91035	-3.0957	0	0	1.78105
A_23_P140384	CTSG	1	0	0	1	0.434862	FALSE	-3.53999	-1.50613	0	0	2.68506
CUST_16145_PI416261804	CTSK	1.60638	-5.84325	0.641313	8.88178e-15	1.43348e-14	TRUE	-2.12767	-0.487375	2.31301	3.33413	3.91717
A_23_P34744	CTSK	1.37013	-2.31837	0.69399	0	0	TRUE	0.850757	2.24982	2.31301	3.33413	6.61026
CUST_7879_PI416261804	CTSL2	1.3071	-3.13624	0.878149	0	0	TRUE	-1.7821	0.804987	1.03599	3.01524	3.8807
A_23_P146456	CTSL2	1.22756	-2.49849	0.901351	0	0	TRUE	-1.22676	1.2029	1.03599	3.01524	4.31951
CUST_10212_PI416261804	CTSO	1.23623	-7.0067	0.763684	0	0	TRUE	-2.73397	-0.503005	3.45625	5.2609	4.07496
A_23_P110175	CTSO	1.06939	-4.63306	0.80163	0	0	TRUE	-0.93698	0.992899	3.45625	5.2609	5.55134
A_23_P46141	CTSS	1.08392	-1.89558	0.612391	2.77778e-13	4.12221e-13	TRUE	0.217104	1.25567	1.94911	2.90727	5.74677
A_24_P242646	CTSS	1.44708	-6.7914	0.0367056	0.695663	0.335412	FALSE	-3.97087	-2.58433	1.94911	2.90727	1.78443
A_24_P396167	CTSW	1.5116	-4.43575	0.0554807	0.554166	0.27744	FALSE	-3.91421	-2.76026	0.345023	1.10842	1.82473
A_23_P13031	CTSW	2.29552	-4.37926	-0.0237413	0.800293	0.375827	FALSE	-3.58725	-1.83486	0.345023	1.10842	2.41921
CUST_8503_PI416261804	CTSZ	1.38451	-8.60711	0.687537	0	0	TRUE	-1.04726	0.41137	5.4603	6.51383	4.73731
A_23_P40240	CTSZ	2.71865	-16.7788	0.211607	0.0225912	0.0150547	TRUE	-1.93413	0.930061	5.4603	6.51383	4.44073
A_23_P390528	DUSP8	1.15049	-1.52699	0.726123	0	0	TRUE	4.89485	5.70781	5.58183	6.28846	10.604
A_24_P322867	DUSP8	1.55221	-5.44427	0.741733	0	0	TRUE	3.21991	4.31674	5.58183	6.28846	9.14563
A_24_P417189	DUSP9	0.894653	-1.99919	0.0758649	0.41828	0.218336	FALSE	-1.3773	0.392283	0.695124	2.67308	4.81715
A_32_P88746	DUSP9	0.926401	-2.07836	0.491517	2.11104e-08	2.29853e-08	TRUE	-1.4344	0.397981	0.695124	2.67308	4.62999
A_23_P347432	DVL1	1.36526	-7.15691	0.00205507	0.982532	0.434862	FALSE	1.47091	2.23715	6.31952	6.88076	6.51366
A_23_P201342	DVL1	0.955432	0.80821	0.328044	0.000324523	0.000260377	TRUE	6.84609	7.38231	6.31952	6.88076	12.2258
A_23_P55342	DVL2	1.05577	-3.1114	0.371675	3.99334e-05	3.45448e-05	TRUE	1.08193	1.93228	3.97184	4.77726	6.27314
CUST_1010_PI416573500	DVL2	1.2313	-5.90004	0.446867	4.94489e-07	4.92322e-07	TRUE	-1.00953	-0.0178068	3.97184	4.77726	4.38126
CUST_1042_PI416379584	DVL2	0.969613	0.0235526	0.668431	2.22045e-16	3.91572e-16	TRUE	3.8747	4.65565	3.97184	4.77726	9.20854
A_24_P283000	DVL3	2.92754	-15.2704	-0.170704	0.0669364	0.0417117	FALSE	-0.0628555	0.981323	5.19465	5.55132	5.09806
A_24_P291588	DVL3	2.2259	-10.8167	0.282568	0.00211724	0.00158093	TRUE	0.746083	1.54001	5.19465	5.55132	6.05307
A_23_P218884	DVL3	2.82234	-14.5434	0.116121	0.214485	0.120986	FALSE	0.117632	1.12429	5.19465	5.55132	5.56967
CUST_18_PI417507815	TOR1A	1.83215	-9.35086	0.511522	4.41017e-09	5.02697e-09	TRUE	0.316027	1.35478	5.27626	5.84321	6.11391
A_24_P269687	TOR1A	1.72953	-8.68764	0.545878	2.33806e-10	2.89188e-10	TRUE	0.437808	1.41838	5.27626	5.84321	6.21381
CUST_16813_PI416261804	E2F1	1.37448	-6.93457	0.150491	0.106857	0.0642281	TRUE	-2.26226	-0.910045	3.39933	4.38313	3.41763
A_23_P80032	E2F1	1.2043	-4.23877	0.832781	0	0	TRUE	-0.144966	1.03983	3.39933	4.38313	5.18157
A_23_P125990	E2F2	6.56129	-4.66502	-0.000834586	0.992906	0.434862	FALSE	-3.58161	-1.39404	0.165122	0.498528	2.9935
A_23_P408955	E2F2	4.41287	-4.6118	0.0541374	0.563813	0.281456	FALSE	-3.88314	-2.41186	0.165122	0.498528	1.97504
CUST_11698_PI416261804	E2F3	1.14475	-6.00894	0.534086	6.6504e-10	7.9934e-10	TRUE	-3.46474	-1.47737	2.22249	3.95856	3.47786
A_23_P385034	E2F3	0.791929	0.248793	0.917586	0	0	TRUE	2.00885	3.38369	2.22249	3.95856	8.35703
A_23_P152218	E2F4	2.90544	-15.8049	-0.0194496	0.83583	0.389549	FALSE	-0.358008	0.876249	5.31656	5.74137	4.90636
A_24_P318457	E2F4	1.99969	-8.54152	0.263276	0.00429798	0.00310753	TRUE	2.08997	2.93946	5.31656	5.74137	7.47484
CUST_1594_PI416261804	E4F1	1.00417	-2.60255	0.192348	0.0385865	0.0249407	TRUE	1.95305	2.64023	4.53667	5.22098	7.02381
A_23_P15045	E4F1	1.90068	-7.39122	0.197162	0.0338902	0.0220769	TRUE	1.23151	2.53218	4.53667	5.22098	7.01611
A_32_P197561	EBF1	1.3377	-2.00541	0.94765	0	0	TRUE	-0.7363	1.65838	0.948722	2.73886	5.56224
A_24_P156501	EBF1	1.71877	-5.19003	0.820282	0	0	TRUE	-3.55939	-0.482543	0.948722	2.73886	3.29609
CUST_9087_PI416261804	GPR183	1.41762	-3.70516	0.869292	0	0	TRUE	-2.53243	1.27999	0.82725	3.51656	3.91886
A_23_P25566	GPR183	0.941398	-1.72549	0.936815	0	0	TRUE	-0.94672	1.585	0.82725	3.51656	4.79592
A_24_P617578	ECH1	2.2943	-18.7215	0.1145	0.220999	0.124315	FALSE	-3.76988	-1.75512	6.51683	7.39499	2.40795
CUST_7650_PI416261804	ECHS1	1.76634	-9.88676	0.570199	2.36973e-11	3.12005e-11	TRUE	2.81113	3.92525	7.1888	7.81955	8.47479
A_23_P104362	ECHS1	1.33783	-4.60076	0.315904	0.000551421	0.000434151	TRUE	5.01662	5.86046	7.1888	7.81955	10.5374
CUST_17110_PI416261804	ECM1	1.08491	-4.3405	0.927455	0	0	TRUE	-0.856865	1.69101	3.21098	5.55945	5.45651
A_23_P160559	ECM1	1.17806	-3.73477	0.908754	0	0	TRUE	0.0479578	2.81459	3.21098	5.55945	6.75158
A_24_P366033	ECT2	2.30376	-9.8467	-0.0827237	0.37733	0.199671	FALSE	-3.85265	-2.15853	2.60186	3.33723	2.28059
A_23_P44684	ECT2	1.31314	-4.92093	0.080273	0.391673	0.206329	FALSE	-1.50432	-0.538674	2.60186	3.33723	4.39378
A_23_P9574	ECT2	1.05218	-1.30497	0.387194	1.75674e-05	1.55957e-05	TRUE	1.43264	2.20638	2.60186	3.33723	6.98882
CUST_15847_PI416261804	S1PR1	1.238	-8.21517	0.214899	0.0205254	0.0137461	TRUE	-3.74571	-1.06239	3.61022	5.77768	3.19508
A_23_P404481	S1PR1	0.902748	-2.30996	0.889693	0	0	TRUE	0.949154	2.90582	3.61022	5.77768	7.85262
A_23_P112820	S1PR3	1.95006	-5.25682	-0.0136428	0.884432	0.40729	FALSE	-2.61848	-0.815321	1.35295	2.27762	3.54303
CUST_15527_PI416261804	EDN1	2.01983	-7.56452	0.327663	0.000330086	0.00026474	TRUE	-3.40421	-1.28288	2.05973	3.10998	2.989
CUST_15118_PI416261804	EDN2	11.738	-3.59711	-0.087611	0.349696	0.186702	FALSE	-3.59711	-1.98811	0	0.137076	2.19601
A_23_P312150	EDN2	5.71654	-3.91539	0.00161688	0.986257	0.434862	FALSE	-3.91539	-3.13179	0	0.137076	1.73445
A_23_P7337	EDNRA	2.01786	-5.81307	0.573992	1.63038e-11	2.1716e-11	TRUE	-3.52928	-1.08293	1.13179	2.34413	3.01153
A_24_P217572	EDNRA	1.81938	-4.40848	0.770517	0	0	TRUE	-2.34934	-0.14363	1.13179	2.34413	4.00623
CUST_3770_PI416261804	PHC1	2.03961	-11.0041	0.0954673	0.308008	0.167016	FALSE	-1.24328	0.159442	4.78565	5.47339	4.73876
A_23_P323094	PHC1	1.90988	-11.6037	0.353331	0.000100021	8.35444e-05	TRUE	-2.46363	-1.15013	4.78565	5.47339	3.6078
A_23_P34510	PHC2	1.78631	-10.4932	0.337738	0.000209136	0.00017054	TRUE	0.647887	1.86035	6.2369	6.91565	5.95683
A_23_P423864	PHC2	1.07429	-2.06435	0.623943	7.30527e-14	1.1211e-13	TRUE	4.63587	5.36504	6.2369	6.91565	9.9047
A_32_P15320	EEF1A1	1.04587	-6.32237	0.598449	1.29741e-12	1.84772e-12	TRUE	4.48053	5.6306	10.3291	11.4288	9.76138
A_32_P9348	EEF1A1	0.840106	-7.59151	0.674009	0	0	TRUE	1.08606	2.00987	10.3291	11.4288	6.54233
A_32_P109532	EEF1A1	0.93788	-9.07468	0.642412	7.54952e-15	1.22425e-14	TRUE	0.612823	1.64415	10.3291	11.4288	6.20327
A_24_P763243	EEF1A1	1.21331	-4.24543	0.796553	0	0	TRUE	8.28704	9.62124	10.3291	11.4288	13.6737
A_24_P681218	EEF1A1	1.25334	-4.287	0.888741	0	0	TRUE	8.65894	10.0372	10.3291	11.4288	14.1584
A_23_P256033	EEF1A2	0.985404	-3.65863	0.593555	2.19003e-12	3.07496e-12	TRUE	5.39461	6.87489	9.18734	10.6895	11.0523
CUST_12462_PI416261804	EEF1A2	0.446334	-0.164403	-0.179082	0.0544217	0.0344135	FALSE	3.93622	4.60671	9.18734	10.6895	9.39114
A_24_P554408	EEF1G	1.35308	-13.0518	0.549272	1.71741e-10	2.14349e-10	TRUE	-0.983168	0.148717	8.91937	9.7559	4.51215
A_32_P22735	EEF1G	1.48015	-14.3058	0.640114	1.02141e-14	1.64392e-14	TRUE	-1.10378	0.134407	8.91937	9.7559	4.49354
A_24_P467358	EEF1G	1.19512	-6.13627	0.487423	2.87319e-08	3.09942e-08	TRUE	4.52348	5.52323	8.91937	9.7559	9.69623
A_24_P287198	EEF1G	1.14041	-3.9725	0.64019	1.02141e-14	1.64392e-14	TRUE	6.19922	7.1532	8.91937	9.7559	11.431
A_23_P13344	EEF1G	1.5434	-6.6129	0.561143	5.67955e-11	7.30769e-11	TRUE	7.15329	8.44439	8.91937	9.7559	12.62
CUST_12198_PI416261804	EEF2	1.72967	-15.0882	0.335804	0.000228558	0.000185578	TRUE	1.91638	3.11189	9.83112	10.5223	7.5607
A_24_P87763	EEF2	2.10472	-15.8186	0.319234	0.000477849	0.000378204	TRUE	4.87315	6.32788	9.83112	10.5223	10.1514
CUST_1432_PI416261804	EIF2D	NA	NA	NA	NA	NA	NA	NA	NA	NA	NA	7.01551
A_23_P115346	EIF2D	NA	NA	NA	NA	NA	NA	NA	NA	NA	NA	6.31028
A_23_P113005	EFNA1	0.765837	-2.17095	0.875915	0	0	TRUE	0.633398	2.13685	3.66181	5.62496	6.43482
A_23_P254512	EFNA1	0.937848	-0.738331	0.913683	0	0	TRUE	2.69589	4.53703	3.66181	5.62496	8.16057
CUST_6443_PI416261804	EFNA2	1.70383	-4.04972	0.119763	0.200356	0.113782	FALSE	-3.6538	-1.78796	0.232368	1.32746	2.4661
A_23_P119535	EFNA2	1.54068	-4.00989	0.203568	0.028397	0.0186761	TRUE	-3.65189	-1.96472	0.232368	1.32746	2.55623
CUST_13451_PI416261804	EFNA3	0.859361	-4.26339	0.748084	0	0	TRUE	-1.13959	0.671773	3.63503	5.74283	4.67309
A_24_P114032	EFNA3	1.11785	-6.23818	0.714381	0	0	TRUE	-2.17475	0.181457	3.63503	5.74283	4.21977
A_32_P171200	EFNA5	1.46512	-7.30519	0.572975	1.80305e-11	2.39307e-11	TRUE	-3.65155	-0.875142	2.49375	4.38876	3.15679
A_24_P645914	EFNA5	1.24013	-2.94045	0.865096	0	0	TRUE	0.152127	2.50219	2.49375	4.38876	6.88861
A_23_P167497	EFNA5	0.949407	-3.63636	0.737577	0	0	TRUE	-1.26877	0.530369	2.49375	4.38876	5.22166
CUST_8228_PI416261804	EFNB1	1.15338	-6.3641	-0.23053	0.0127876	0.00878884	FALSE	-3.95594	-3.17235	2.0879	2.76728	1.69837
A_24_P365807	EFNB1	1.29606	-1.13028	0.554731	1.0381e-10	1.31488e-10	TRUE	1.57577	2.45628	2.0879	2.76728	7.48211
A_23_P428139	EFNB2	1.2559	-7.4321	0.632327	2.66454e-14	4.18867e-14	TRUE	-2.77154	-0.755676	3.71093	5.31605	4.0081
A_24_P355944	EFNB2	0.940427	-2.11825	0.864827	0	0	TRUE	1.37161	2.88111	3.71093	5.31605	7.7705
A_23_P433588	EFNB3	0.705335	-0.280849	0.0205839	0.826403	0.386002	FALSE	2.07084	4.38773	3.33415	6.61896	8.67645
A_24_P940006	EFNB3	0.935065	-2.03826	0.974543	0	0	TRUE	1.07939	4.1509	3.33415	6.61896	8.2541
CUST_16_PI416408490	EGF	1.53503	-4.05329	0.224656	0.0153298	0.0104363	TRUE	-3.6877	-2.00865	0.238165	1.33199	2.47136
CUST_17046_PI416261804	EGF	2.27122	-3.42807	-0.143532	0.124265	0.0738	FALSE	-2.88714	-0.402823	0.238165	1.33199	3.55183
A_23_P155979	EGF	1.92869	-4.36618	0.575233	1.44094e-11	1.92665e-11	TRUE	-3.90684	-1.79719	0.238165	1.33199	2.52457
CUST_9240_PI416261804	CELSR3	1.58262	-3.49686	-0.305868	0.00084073	0.00065134	FALSE	1.40598	3.54502	3.09793	4.44951	7.86205
A_23_P92093	CELSR3	1.12871	-2.09354	0.891641	0	0	TRUE	1.40313	2.92868	3.09793	4.44951	7.47476
A_23_P201570	CELSR2	0.80217	-3.80463	0.623841	7.39409e-14	1.13445e-13	TRUE	0.850625	1.68643	5.80332	6.84525	7.03947
A_24_P182620	CELSR2	1.11007	-3.78951	0.771733	0	0	TRUE	2.65256	3.80917	5.80332	6.84525	8.21754
A_23_P353097	MEGF8	0.722589	2.89392	0.551327	1.42239e-10	1.78507e-10	TRUE	6.64775	7.38178	5.19498	6.21082	12.1882
A_23_P335198	MEGF8	1.39051	-5.97264	0.521453	1.95092e-09	2.27548e-09	TRUE	1.25102	2.66356	5.19498	6.21082	6.68144
CUST_1352_PI416573500	EGFR	0.976827	-2.91433	0.403957	6.89799e-06	6.32263e-06	TRUE	-1.48418	-0.0238464	1.46408	2.95905	4.976
CUST_17_PI416408490	EGFR	1.12242	-2.10836	0.401902	7.75701e-06	7.08586e-06	TRUE	-0.465053	1.21293	1.46408	2.95905	6.18719
CUST_1351_PI416573500	EGFR	1.64407	-4.97789	0.230967	0.0126141	0.00867492	TRUE	-2.57083	-0.112991	1.46408	2.95905	4.58494
CUST_16031_PI416261804	EGFR	1.05315	-3.3319	0.697011	0	0	TRUE	-1.79	-0.215574	1.46408	2.95905	4.21196
A_24_P274219	EPHA4	1.04678	-1.72502	0.940885	0	0	TRUE	2.52996	4.92526	4.06485	6.35311	9.5527
A_24_P226332	EPHA7	1.3493	-6.01801	0.692477	0	0	TRUE	-2.4134	-0.474426	2.67146	4.10848	4.2012
A_23_P7835	EPHA7	1.28846	-5.43507	0.572606	1.87006e-11	2.47891e-11	TRUE	-1.99301	-0.141475	2.67146	4.10848	5.06685
CUST_14037_PI416261804	EPHA8	1.81947	-5.13103	-0.0226717	0.809114	0.379206	FALSE	-3.09533	-0.360525	1.11884	2.62191	3.3342
A_23_P318464	EPHA8	0.877125	-4.89202	0.385659	1.90893e-05	1.69004e-05	TRUE	-3.91066	-2.59228	1.11884	2.62191	1.80916
CUST_12289_PI416261804	EPHB1	1.60655	-7.92278	0.369153	4.54571e-05	3.91229e-05	TRUE	-2.09507	0.180931	3.62746	5.04416	4.50344
A_23_P166993	EPHB1	1.25508	-3.97261	0.771607	0	0	TRUE	0.580142	2.35821	3.62746	5.04416	6.75213
CUST_8507_PI416261804	EPHB3	1.59327	-6.12905	0.629308	3.86358e-14	6.02303e-14	TRUE	-3.07765	-0.765778	1.91518	3.3662	3.27198
A_23_P95060	EPHB3	1.27027	-3.03726	0.84221	0	0	TRUE	-0.604469	1.23872	1.91518	3.3662	5.89074
CUST_14830_PI416261804	EPHB4	0.949786	-5.28914	0.0377216	0.687671	0.332339	FALSE	-3.8265	-2.78476	1.53996	2.63678	1.97228
A_23_P168443	EPHB4	1.69691	-4.68628	-0.123699	0.185857	0.106328	FALSE	-2.0731	-0.211901	1.53996	2.63678	3.70209
CUST_14973_PI416261804	EPHB6	1.05591	-3.54021	0.959178	0	0	TRUE	1.55641	4.96237	4.82677	8.05239	8.88683
A_23_P145935	EPHB6	1.06459	-2.93312	0.948315	0	0	TRUE	2.20543	5.63941	4.82677	8.05239	9.9575
CUST_15680_PI416261804	EPHX1	0.929589	-5.09179	0.733028	0	0	TRUE	0.0536762	1.71431	5.53521	7.32163	5.75935
A_23_P34537	EPHX1	0.850338	-3.52321	0.798593	0	0	TRUE	1.18359	2.70266	5.53521	7.32163	7.03956
CUST_16289_PI416261804	EPHX2	0.891103	-4.18768	0.631681	2.88658e-14	4.52915e-14	TRUE	-1.72791	-0.33825	2.76037	4.31985	4.20573
A_23_P8834	EPHX2	0.727991	0.121248	0.796559	0	0	TRUE	2.13077	3.26606	2.76037	4.31985	8.0763
CUST_15464_PI416261804	STX2	1.50676	-4.05236	0.598323	1.31517e-12	1.87232e-12	TRUE	1.63777	2.41344	3.7764	4.2912	7.24541
A_24_P364296	STX2	2.42392	-7.98908	0.269954	0.0033829	0.00247522	TRUE	1.16462	2.41245	3.7764	4.2912	7.16887
A_23_P407206	CLN8	2.20118	-9.79963	0.638404	1.26565e-14	2.02696e-14	TRUE	-1.69803	0.910945	3.68057	4.86584	4.34786
CUST_189_PI416408490	CLN8	1.21585	-5.30679	0.637172	1.46549e-14	2.33917e-14	TRUE	-0.831748	0.609359	3.68057	4.86584	4.71316
A_23_P253738	CLN8	1.25592	-4.43479	0.763481	0	0	TRUE	0.187726	1.67632	3.68057	4.86584	5.65897
A_23_P253734	CLN8	1.1502	-3.34626	0.790881	0	0	TRUE	0.887126	2.25041	3.68057	4.86584	6.45609
CUST_15698_PI416261804	EPO	3.07627	-3.86871	0.0400843	0.669221	0.324835	FALSE	-3.86871	-2.67068	0	0.389444	1.97793
A_23_P145669	EPO	2.53577	-3.91642	-0.0390318	0.677416	0.328204	FALSE	-3.91642	-2.92888	0	0.389444	1.85376
A_23_P367899	EPOR	1.47383	-4.08792	0.0684253	0.465489	0.239215	FALSE	-0.355043	0.494833	2.53277	3.10941	5.02713
A_23_P381954	EPOR	1.22906	-2.51258	0.23199	0.0122162	0.00841485	TRUE	0.600354	1.30909	2.53277	3.10941	6.03123
CUST_7838_PI416261804	EPRS	1.65043	-5.97879	0.532823	7.42053e-10	8.89332e-10	TRUE	2.97174	3.83179	5.42315	5.94426	8.38792
A_23_P97632	EPRS	1.53532	-4.24238	0.650293	2.66454e-15	4.42989e-15	TRUE	4.0839	4.88396	5.42315	5.94426	9.45381
CUST_10933_PI416261804	EPS8	1.00401	-1.47937	0.87167	0	0	TRUE	1.60026	3.16957	3.06732	4.63036	7.66366
A_23_P136347	EPS8	0.954553	-1.15536	0.819944	0	0	TRUE	1.77257	3.26457	3.06732	4.63036	7.75422
A_23_P202	EPS15	1.0368	-3.87109	0.757958	0	0	TRUE	2.8611	4.01918	6.49324	7.61021	9.20727
A_24_P28578	EPS15	1.11625	-6.14223	0.719469	0	0	TRUE	1.10584	2.35265	6.49324	7.61021	7.38486
A_32_P162416	EPS15	1.18289	-5.6662	0.456646	2.57414e-07	2.6117e-07	TRUE	2.01458	3.33583	6.49324	7.61021	7.82842
CUST_1282_PI416261804	NR2F6	1.46249	-7.27954	0.321151	0.000439701	0.000349197	TRUE	-0.841272	0.318432	4.40226	5.19522	4.7505
A_23_P108326	NR2F6	1.63752	-6.39518	0.207956	0.0250875	0.0166203	TRUE	0.813618	2.11211	4.40226	5.19522	6.34866
CUST_15771_PI416261804	ERCC1	1.6164	-6.96316	-0.0750486	0.42332	0.220545	FALSE	2.55472	3.23526	5.88833	6.30934	7.96852
A_23_P107701	ERCC1	1.65601	-6.1946	-0.0756838	0.419395	0.218816	FALSE	3.55653	4.25374	5.88833	6.30934	9.02215
A_23_P130488	ERCC2	1.14734	-4.79387	0.3283	0.000320839	0.000257486	TRUE	0.0648939	0.936902	4.23482	4.99484	5.41804
A_24_P217520	EREG	2.66459	-4.87854	0.188317	0.0429271	0.0275543	TRUE	-3.92972	-2.89186	0.356083	0.745585	1.93463
A_23_P41344	EREG	4.19497	-5.21055	0.0179714	0.848152	0.394272	FALSE	-3.71679	-2.08284	0.356083	0.745585	2.08771
CUST_13269_PI416261804	ERCC3	2.98643	-16.0877	0.375663	3.24649e-05	2.82529e-05	TRUE	0.426779	1.50873	5.52985	5.89214	5.9777
CUST_252_PI416408490	ERCC3	2.6599	-13.6737	0.358321	7.83432e-05	6.60698e-05	TRUE	1.03518	1.99883	5.52985	5.89214	6.44371
A_23_P5325	ERCC3	2.63687	-13.1948	0.360383	7.07378e-05	5.99229e-05	TRUE	1.38666	2.34197	5.52985	5.89214	6.83055
A_32_P157481	ERCC4	1.91766	-5.68727	0.13747	0.141139	0.0828459	TRUE	-0.978864	-0.0269013	2.45529	2.95171	4.52293
A_32_P65061	ERCC4	1.26681	-2.72934	0.326605	0.000345981	0.000277	TRUE	0.381054	1.00992	2.45529	2.95171	5.64928
A_32_P160547	ERCC4	2.37042	-8.09532	0.294625	0.00132541	0.00100903	TRUE	-2.27525	-1.09853	2.45529	2.95171	3.46855
CUST_15353_PI416261804	ERCC6	1.44079	-3.46866	0.388777	1.61179e-05	1.43509e-05	TRUE	-0.813127	0.234187	1.84311	2.57001	5.35741
A_23_P1292	ERCC6	0.973516	-1.32646	0.0477777	0.610542	0.301016	FALSE	0.467838	1.17549	1.84311	2.57001	6.26965
CUST_4818_PI416261804	ERF	1.76311	-11.7373	-0.0145312	0.876964	0.404742	FALSE	-3.48743	-1.11318	4.67917	6.02579	2.71144
A_23_P4679	ERF	0.987244	-5.20224	0.655888	1.33227e-15	2.25058e-15	TRUE	-0.582755	0.746687	4.67917	6.02579	5.25013
CUST_10256_PI416261804	ERH	3.73578	-26.2328	-0.165385	0.0760296	0.0469298	FALSE	0.396916	2.09007	7.12828	7.58151	6.48937
A_23_P128734	ERH	1.53731	-5.94628	0.277817	0.0025323	0.00187663	TRUE	5.01207	5.70882	7.12828	7.58151	10.6284
CUST_12493_PI416261804	ERN1	2.77145	-5.78405	0.195971	0.0350045	0.0227617	TRUE	-3.97087	-2.59128	0.654235	1.15202	2.00417
A_23_P164042	ERN1	3.9842	-6.32795	0.338339	0.000203416	0.00016601	TRUE	-3.72135	-1.73808	0.654235	1.15202	2.4406
A_23_P78892	FBL	1.00145	-0.530361	0.411899	4.35101e-06	4.04769e-06	TRUE	5.14294	5.85092	5.6651	6.37206	10.4032
A_23_P78888	FBL	0.96662	0.615367	0.672528	0	0	TRUE	6.09136	6.77473	5.6651	6.37206	11.4537
CUST_15914_PI416261804	ESD	0.853266	-1.81303	0.360705	6.96155e-05	5.90114e-05	TRUE	3.78315	4.18613	6.55854	7.03082	9.27323
A_23_P1585	ESRRA	1.1461	-1.63739	0.783812	0	0	TRUE	3.85103	5.42011	4.78881	6.15787	9.69902
A_24_P415928	ESRRB	3.51713	-3.02803	0.638088	1.33227e-14	2.12972e-14	TRUE	-2.53003	-0.559471	0.141594	0.701867	3.33546
CUST_11089_PI416261804	ESRRB	1.55944	-4.19167	0.217961	0.0187523	0.0126156	TRUE	-3.97087	-3.09715	0.141594	0.701867	1.61232
A_23_P391857	ESRRB	3.73671	-3.80734	-0.0101877	0.913568	0.417911	FALSE	-3.27825	-1.18467	0.141594	0.701867	3.10955
CUST_11461_PI416261804	ETF1	2.27821	-10.3893	0.523634	1.62521e-09	1.90465e-09	TRUE	2.27168	3.09919	5.55744	5.92067	8.02002
A_23_P133582	ETF1	2.14091	-10.0314	0.11742	0.20937	0.118373	FALSE	1.86655	2.64419	5.55744	5.92067	7.25316
CUST_13985_PI416261804	ETFB	0.818912	-0.409027	0.552718	1.25111e-10	1.57603e-10	TRUE	4.95507	6.04734	6.55027	7.88408	10.6316
A_23_P107653	ETFB	0.914261	0.249457	0.655963	1.33227e-15	2.25058e-15	TRUE	6.23811	7.45756	6.55027	7.88408	11.9882
CUST_13320_PI416261804	ETFDH	1.88952	-5.69752	0.449224	4.23283e-07	4.23525e-07	TRUE	1.99508	2.8495	4.07119	4.52337	7.65579
A_23_P61447	ETFDH	1.16018	-1.45509	0.501649	9.67272e-09	1.07711e-08	TRUE	3.26824	3.79286	4.07119	4.52337	8.81036
A_32_P78491	ETV1	1.48456	-5.19625	0.893399	0	0	TRUE	0.85315	2.46438	4.07488	5.16021	6.94821
CUST_256_PI416408490	ETV1	1.2143	-2.56651	0.941525	0	0	TRUE	2.38163	3.69954	4.07488	5.16021	8.72205
A_23_P134366	ETV1	1.37104	-6.587	0.927773	0	0	TRUE	-1.00015	0.487872	4.07488	5.16021	5.68147
A_23_P400945	ETV3	2.02782	-6.47089	0.0570808	0.542778	0.272779	FALSE	-1.51937	0.0283593	2.44179	3.20504	4.48737
CUST_11379_PI416261804	ETV3	1.44029	-1.84874	0.0227924	0.808118	0.378795	FALSE	1.66815	2.76745	2.44179	3.20504	7.91252
CUST_1043_PI416573500	ETV3	1.67756	-5.87279	0.352391	0.000104684	8.73012e-05	TRUE	-1.77653	-0.496134	2.44179	3.20504	4.32714
A_23_P9836	ETV5	0.978568	-3.49804	0.790937	0	0	TRUE	0.950591	2.26392	4.54607	5.88816	7.18966
A_32_P30649	ETV5	0.954256	-4.80273	0.769497	0	0	TRUE	-0.464621	0.816082	4.54607	5.88816	5.67826
A_32_P33802	ETV5	0.90699	-2.37755	0.680296	0	0	TRUE	1.74569	2.96295	4.54607	5.88816	7.58026
A_24_P372862	ETV6	2.20436	-7.36124	0.778731	0	0	TRUE	-2.39032	-0.888178	2.25504	2.93649	3.95846
A_23_P105264	ETV6	1.53179	-2.86373	0.883925	0	0	TRUE	0.590517	1.63434	2.25504	2.93649	6.46802
A_32_P223918	ETV6	2.38062	-9.27556	0.162228	0.0818809	0.0503059	TRUE	-3.90715	-2.28489	2.25504	2.93649	2.12833
A_23_P125726	MECOM	1.20592	0.155733	0.188869	0.0423092	0.0271814	TRUE	1.30752	2.39208	0.955109	1.85448	6.99875
A_23_P60775	MECOM	1.59242	-0.53115	-0.532373	7.71571e-10	9.24071e-10	FALSE	0.989789	2.42197	0.955109	1.85448	7.00102
A_23_P96041	MECOM	1.38637	0.291626	0.287455	0.00175542	0.00132025	TRUE	1.61576	2.86262	0.955109	1.85448	7.55356
A_24_P6294	MECOM	2.40365	0.294972	-0.0613005	0.51331	0.260083	FALSE	2.59072	4.7525	0.955109	1.85448	8.89619
A_32_P41996	MECOM	1.86573	-2.21083	-0.278464	0.00247178	0.00183384	FALSE	-0.428858	1.24912	0.955109	1.85448	5.89809
CUST_1576_PI416261804	EVI2A	0.862168	-6.78645	0.828494	0	0	TRUE	-2.63947	-0.177025	4.80994	7.66605	3.38611
CUST_10246_PI416261804	EVI2B	0.936912	-5.75289	0.460325	2.00292e-07	2.0466e-07	TRUE	-3.93619	-2.34623	1.93904	3.63605	1.83954
A_23_P66694	EVI2B	1.18258	-3.47909	0.805628	0	0	TRUE	-1.18602	0.820843	1.93904	3.63605	4.74424
CUST_12772_PI416261804	EVPL	2.21239	-2.87563	-0.0537201	0.566827	0.282687	FALSE	-2.28669	1.21011	0.266203	1.84675	5.86677
A_24_P104512	EVPL	1.03137	1.78169	-0.164956	0.076804	0.0473638	FALSE	2.05625	3.68637	0.266203	1.84675	8.22755
CUST_5754_PI416261804	EVX1	1	0	0	1	0.434862	FALSE	-3.91473	-3.03625	0	0	1.86387
A_24_P368943	EVX1	1	0	0	1	0.434862	FALSE	2.88159	6.08751	0	0	9.99246
CUST_1271_PI416379584	EVX1	1	0	0	1	0.434862	FALSE	-3.87823	-2.37121	0	0	2.1679
CUST_257_PI416408490	EXT1	1.14564	-2.15099	-0.156321	0.0937939	0.0569857	FALSE	1.07863	2.57114	2.81906	4.12183	7.09026
A_23_P43273	EXT1	1.28403	-4.46787	0.871771	0	0	TRUE	-0.848118	0.824688	2.81906	4.12183	5.49612
CUST_14552_PI416261804	EXTL1	0.534069	-2.52741	0.878993	0	0	TRUE	-1.08097	0.824987	2.70834	6.27709	5.01731
A_23_P62999	EXTL1	0.988081	-1.00742	0.973257	0	0	TRUE	1.66864	5.19485	2.70834	6.27709	9.83838
CUST_16605_PI416261804	EXTL3	1.41296	-8.26293	0.252506	0.006246	0.00443858	TRUE	-0.95223	0.163228	5.17404	5.96349	4.61702
A_23_P384405	EXTL3	0.801861	0.371283	0.526232	1.30525e-09	1.53988e-09	TRUE	4.52014	5.15317	5.17404	5.96349	10.1361
CUST_8104_PI416261804	EYA3	1.45862	-4.01616	0.602965	7.94032e-13	1.14586e-12	TRUE	-0.534017	0.50306	2.38728	3.09828	5.16177
A_23_P74737	EYA3	2.65165	-9.27825	0.441694	6.92795e-07	6.82178e-07	TRUE	-2.94802	-1.0627	2.38728	3.09828	3.69697
CUST_12578_PI416261804	EZH1	3.968	-24.2508	0.504462	7.75301e-09	8.68911e-09	TRUE	-1.14576	0.182325	5.82285	6.15755	4.58721
A_23_P428219	EZH1	2.53199	-11.5768	0.534933	6.17788e-10	7.44231e-10	TRUE	3.16661	4.01406	5.82285	6.15755	8.53214
A_24_P85574	F2	3.77189	-3.97087	0.178628	0.0550461	0.0347762	TRUE	-3.97087	-2.54102	0	0.379081	1.84201
A_23_P94879	F2	5.86917	-3.8847	0.551887	1.35092e-10	1.69795e-10	TRUE	-3.8847	-1.65981	0	0.379081	2.23658
CUST_17124_PI416261804	F2R	2.20996	-3.45568	0.0276204	0.768517	0.363631	FALSE	-0.562023	1.26628	1.30937	2.13667	5.72884
A_23_P213562	F2R	2.56034	-7.3233	0.444147	5.90861e-07	5.84829e-07	TRUE	-3.97087	-1.8527	1.30937	2.13667	2.65214
CUST_16879_PI416261804	F2RL1	2.72017	2.2194	-0.026622	0.776661	0.366821	FALSE	2.78481	4.4977	0.207855	0.837558	9.39259
A_23_P58835	F2RL1	1.18429	-4.18088	-0.148505	0.111619	0.0668633	FALSE	-3.93472	-3.18896	0.207855	0.837558	1.76899
A_23_P144718	F2RL2	2.58541	-4.20658	0.46489	1.46107e-07	1.50777e-07	TRUE	-3.97087	-2.94948	0.0911718	0.486231	1.60563
A_32_P60065	F2RL2	2.16284	-4.16806	0.802257	0	0	TRUE	-3.97087	-3.11642	0.0911718	0.486231	1.84894
CUST_16074_PI416261804	F3	0.750836	-3.17404	0.715119	0	0	TRUE	-0.605118	1.36085	3.42142	6.0398	6.43272
A_23_P126782	F3	0.861835	-2.85435	0.861482	0	0	TRUE	0.094353	2.35096	3.42142	6.0398	7.65979
A_32_P41604	F5	4.17672	-4.89345	0.214615	0.0206967	0.0138564	TRUE	-3.40937	-1.25127	0.35532	0.87202	2.59345
A_23_P148768	F5	3.94115	-3.90496	0.441048	7.22346e-07	7.10446e-07	TRUE	-2.50459	-0.468195	0.35532	0.87202	3.28088
CUST_15475_PI416261804	F9	1	0	0	1	0.434862	FALSE	-3.811	-1.45752	0	0	2.32525
A_23_P62406	F9	1	0	0	1	0.434862	FALSE	-3.91651	-3.03461	0	0	1.76151
CUST_16878_PI416261804	F10	1.9504	-5.67326	0.106271	0.256211	0.141806	FALSE	-3.87671	-2.09673	0.921116	1.83374	2.07112
A_23_P205177	F10	2.0108	-4.20186	0.230846	0.0126621	0.00870569	TRUE	-2.34968	-0.514579	0.921116	1.83374	3.73387
CUST_16853_PI416261804	DLX4	2.73304	1.5124	-0.146134	0.117516	0.0701076	FALSE	1.71005	3.81975	0.0723216	0.844244	8.18987
CUST_12049_PI416261804	DMP1	7.67949	-3.93157	-0.0754451	0.420868	0.21947	FALSE	-3.93157	-2.98522	0	0.123231	1.73341
A_23_P133153	DMP1	6.48723	-3.92409	0.342171	0.00017024	0.000139734	TRUE	-3.92409	-3.12467	0	0.123231	1.75052
CUST_9429_PI416261804	DMRT1	23.3936	-3.90661	-0.0498147	0.595391	0.294664	FALSE	-3.90661	-2.15287	0	0.0749666	1.87975
A_23_P169293	DMRT1	28.1151	-3.71291	-0.0173896	0.853012	0.396107	FALSE	-3.71291	-1.60522	0	0.0749666	2.16608
A_24_P388786	DNAH5	3.84583	-3.73536	0.717965	0	0	TRUE	-2.99389	-0.176723	0.192798	0.925325	3.85022
A_24_P333461	DNAH5	2.26025	-4.36215	0.529724	9.69202e-10	1.15425e-09	TRUE	-3.92638	-2.27069	0.192798	0.925325	1.90905
A_23_P93058	DNAH5	1.52704	-4.18222	0.132694	0.155615	0.0905587	TRUE	-3.88781	-2.76921	0.192798	0.925325	1.9122
A_24_P120462	DNAH5	1.03916	-4.12203	-0.0364431	0.697733	0.336249	FALSE	-3.92168	-3.16047	0.192798	0.925325	1.69305
A_24_P308051	DNAH8	14.3529	-4.18995	-0.0526961	0.574253	0.285824	FALSE	-3.91365	-2.21066	0.0192504	0.137902	2.21039
A_23_P145159	DNAH8	6.01641	-4.00173	-0.215307	0.0202813	0.0135936	FALSE	-3.88591	-3.17205	0.0192504	0.137902	1.78076
CUST_16749_PI416261804	DNASE1	2.28386	-8.77674	0.0594594	0.526066	0.265588	FALSE	-3.93619	-2.14146	2.11946	2.90529	2.0504
A_23_P66311	DNASE1	1.53937	-5.24479	-0.00402865	0.965765	0.434862	FALSE	-1.98215	-0.772471	2.11946	2.90529	3.92191
A_23_P85164	DNASE1L1	0.963215	-2.06345	0.685976	0	0	TRUE	1.34413	2.20487	3.53772	4.43133	6.59142
A_24_P6305	DNASE1L1	2.173	-10.4303	0.447908	4.61743e-07	4.60559e-07	TRUE	-2.74287	-0.801052	3.53772	4.43133	3.22469
CUST_9308_PI416261804	DNASE1L2	1.22629	-6.28357	0.123147	0.187842	0.107364	FALSE	-3.97087	-2.75527	1.88594	2.87722	1.74169
A_23_P3643	DNASE1L2	1.31012	-4.09182	0.52221	1.83144e-09	2.14017e-09	TRUE	-1.62102	-0.322319	1.88594	2.87722	4.25804
CUST_2082_PI416261804	DNASE1L3	2.32857	-3.97087	-0.0210254	0.822739	0.384545	FALSE	-3.97087	-3.26868	0	0.301555	1.65397
A_23_P257993	DNASE1L3	6.11901	-3.88043	0.276311	0.00267844	0.00197963	TRUE	-3.88043	-2.03521	0	0.301555	2.12405
A_23_P128706	DYNC1H1	1.32701	-2.3431	0.293337	0.0013948	0.0010589	TRUE	7.02104	7.75271	7.05658	7.60794	12.4298
A_32_P132959	DYNC1H1	1.6205	-10.5649	0.146575	0.116402	0.0694912	TRUE	0.870296	1.76378	7.05658	7.60794	6.50743
A_24_P221414	DYNC1I1	1.20562	-4.87271	0.801854	0	0	TRUE	3.04172	4.43976	6.56459	7.72419	8.60399
A_23_P93737	DYNC1I1	0.861332	-0.265462	0.813567	0	0	TRUE	5.38883	6.38763	6.56459	7.72419	10.7025
A_23_P154108	DYNC1I2	0.851837	-1.34355	0.896085	0	0	TRUE	4.41882	5.25686	6.76464	7.74844	9.81331
A_23_P9688	DYNC1LI2	1.08381	-2.00533	0.841236	0	0	TRUE	5.78515	6.60007	7.18802	7.93992	11.398
A_24_P236445	DYNC1LI2	1.54427	-8.02232	0.631617	2.93099e-14	4.59657e-14	TRUE	3.07792	4.23906	7.18802	7.93992	8.99924
A_24_P236437	DYNC1LI2	1.47135	-4.92622	0.734247	0	0	TRUE	5.64984	6.75614	7.18802	7.93992	11.459
CUST_13533_PI416261804	DNMT3A	1.61394	-6.61327	0.413941	3.85727e-06	3.60327e-06	TRUE	-1.23075	-0.2054	3.33502	3.97033	4.84058
CUST_12946_PI416261804	DNMT3A	1.49877	-3.52505	0.315605	0.000558526	0.000439581	TRUE	1.47338	2.42556	3.33502	3.97033	7.34769
A_23_P154500	DNMT3A	1.76297	-5.64563	0.486535	3.07027e-08	3.30716e-08	TRUE	0.233909	1.35394	3.33502	3.97033	6.03912
CUST_12270_PI416261804	DOCK1	0.971089	-6.96855	0.674615	0	0	TRUE	-3.42004	-1.36892	3.65416	5.76635	3.05385
A_23_P45059	DOCK1	0.804935	-2.02989	0.889761	0	0	TRUE	0.911469	2.61164	3.65416	5.76635	6.96368
A_24_P263653	DOCK2	1.63555	-5.44833	0.184169	0.0478114	0.0304898	TRUE	-3.89393	-2.08218	0.950387	2.05812	2.30769
A_24_P408704	DOCK2	1.56226	-5.08793	-0.177649	0.0564141	0.0355781	FALSE	-3.60318	-1.87261	0.950387	2.05812	2.34496
A_24_P272845	DOCK3	1.0259	-5.36208	0.144476	0.121782	0.0724289	TRUE	-0.0342881	1.21269	5.19328	6.40878	5.9717
A_24_P153643	DOCK3	1.21416	-3.35305	0.548489	1.8446e-10	2.29729e-10	TRUE	2.95243	4.42824	5.19328	6.40878	9.17222
A_23_P5610	DOK1	2.27493	-7.64262	0.166234	0.074515	0.0460737	TRUE	-3.69788	-1.57882	1.734	2.66548	2.54099
A_23_P5601	DOK1	1.08057	-0.374978	0.764145	0	0	TRUE	1.49874	2.50527	1.734	2.66548	7.04036
CUST_13096_PI416261804	DOM3Z	1.1438	-3.50238	0.319714	0.00046801	0.000370801	TRUE	1.22209	2.03908	4.13049	4.84476	6.43635
A_32_P181020	DOM3Z	1.49631	-4.33527	0.365855	5.37624e-05	4.59913e-05	TRUE	1.84524	2.91401	4.13049	4.84476	7.20231
CUST_8322_PI416261804	DPAGT1	2.53567	-12.1838	0.259742	0.00486699	0.00349776	TRUE	-1.25823	-0.0831912	4.30873	4.77214	3.94657
A_23_P1775	DPAGT1	1.86733	-8.16212	0.280856	0.00225913	0.00168214	TRUE	-0.116278	0.749053	4.30873	4.77214	5.16699
CUST_16971_PI416261804	DPP4	1.05495	-3.74814	0.803373	0	0	TRUE	-3.51531	-1.09705	0.220701	2.51301	3.22513
A_24_P97104	DPP4	0.723257	-3.95469	0.249976	0.00680428	0.00481811	TRUE	-3.79507	-2.13714	0.220701	2.51301	2.19343
A_24_P113926	DPT	1.78454	-4.50149	0.709558	0	0	TRUE	-3.90926	-1.45228	0.331866	1.70869	2.17209
A_23_P200741	DPT	1.06873	-0.758905	0.745468	0	0	TRUE	-0.40423	1.06722	0.331866	1.70869	5.48217
A_24_P170957	F11	1.03083	-4.06102	0.0790657	0.398858	0.209692	FALSE	-3.91916	-3.44173	0.137621	0.600775	1.66966
A_23_P41314	F11	3.60823	-2.89917	0.122785	0.189152	0.108016	FALSE	-2.4026	-0.731433	0.137621	0.600775	3.91684
CUST_16257_PI416261804	F12	0.879243	-0.727501	0.808911	0	0	TRUE	0.150489	2.21199	0.998574	3.34321	6.35429
A_23_P167674	F12	1.20519	0.629479	0.922033	0	0	TRUE	1.83295	4.65868	0.998574	3.34321	8.79392
CUST_15976_PI416261804	F13A1	2.09989	-6.55362	0.391296	1.40408e-05	1.25753e-05	TRUE	-3.39748	-1.49566	1.503	2.40867	2.97034
A_32_P140139	F13A1	1.42412	-3.0986	0.77817	0	0	TRUE	-0.958148	0.331636	1.503	2.40867	4.66067
CUST_10334_PI416261804	F13B	1	0	0	1	0.434862	FALSE	-3.91621	-3.24367	0	0	1.7612
CUST_12928_PI416261804	FAAH	1.11709	-5.55117	0.237082	0.0103938	0.00721888	TRUE	0.609468	1.49525	5.5149	6.30784	5.7707
A_23_P103226	FAAH	1.0136	-4.16757	0.406299	6.02877e-06	5.54906e-06	TRUE	1.42235	2.22607	5.5149	6.30784	6.62403
A_23_P8820	FABP4	1.41358	-3.97087	0.00961288	0.918427	0.419803	FALSE	-3.97087	-3.10138	0	0.615096	1.68838
CUST_16115_PI416261804	FABP1	3.1669	-2.7056	0.0862436	0.357296	0.190308	FALSE	-2.7056	-0.100022	0	0.822753	4.37526
A_23_P79562	FABP1	2.60783	-3.86475	0.273558	0.00296547	0.00218316	TRUE	-3.86475	-1.71915	0	0.822753	2.74092
CUST_15483_PI416261804	FABP2	5.57635	-3.87224	0.0909497	0.331566	0.178198	FALSE	-3.87224	-2.85524	0	0.182377	1.86994
A_23_P391711	FABP2	3.41241	-3.95076	-0.0518223	0.580626	0.288425	FALSE	-3.95076	-3.32841	0	0.182377	1.62579
CUST_15832_PI416261804	FABP3	1.01213	-4.67234	0.942663	0	0	TRUE	1.20413	3.52351	5.80603	8.09762	8.17781
A_24_P62783	FABP3	1.08497	-4.14838	0.949268	0	0	TRUE	2.15101	4.63732	5.80603	8.09762	9.13519
A_32_P204676	FABP5	1.15392	-4.69261	0.70678	0	0	TRUE	2.35554	3.45428	6.10803	7.06021	8.2491
CUST_3792_PI416261804	FABP5	1.30413	-5.24695	0.581724	7.49267e-12	1.02025e-11	TRUE	2.71874	3.96051	6.10803	7.06021	8.71598
CUST_3908_PI416261804	FABP5	1.22309	-4.73547	0.629504	3.77476e-14	5.88697e-14	TRUE	2.73523	3.89984	6.10803	7.06021	8.68522
A_23_P59877	FABP5	1.00127	-2.91244	0.781581	0	0	TRUE	3.20334	4.15673	6.10803	7.06021	8.96119
A_24_P7642	FABP5	3.59698	-23.5143	0.375969	3.19485e-05	2.78225e-05	TRUE	-1.54389	1.88109	6.10803	7.06021	5.59727
CUST_3928_PI416261804	FABP5	1.03567	-4.05935	0.718056	0	0	TRUE	2.26654	3.25269	6.10803	7.06021	8.04576
A_23_P43846	FABP6	0.984801	-0.644612	0.920839	0	0	TRUE	2.27236	4.60882	2.96199	5.33451	8.54634
CUST_6357_PI416261804	FABP6	1.00086	-2.34079	0.925415	0	0	TRUE	0.623738	2.99829	2.96199	5.33451	6.81549
CUST_16374_PI416261804	FABP7	0.729613	-4.56639	0.546608	2.18854e-10	2.71185e-10	TRUE	-1.22766	0.565415	4.57603	7.0336	4.8905
A_23_P134139	FABP7	1.00039	-2.79057	0.961167	0	0	TRUE	1.78726	4.2458	4.57603	7.0336	8.76149
A_24_P133671	FANCA	0.862686	0.374225	-0.600682	1.01869e-12	1.45981e-12	FALSE	2.31367	3.17199	2.24814	3.24309	7.52773
A_23_P163630	FANCA	0.931012	-1.10161	-0.504593	7.67287e-09	8.60082e-09	FALSE	0.99144	1.91774	2.24814	3.24309	6.10815
A_23_P206441	FANCA	1.40682	-5.11487	0.547978	1.93257e-10	2.40325e-10	TRUE	-1.95214	-0.552433	2.24814	3.24309	3.6468
CUST_13830_PI416261804	FANCC	1.47906	-5.87005	0.837527	0	0	TRUE	-3.97087	-2.90927	1.28405	2.0018	1.81286
A_23_P32021	FANCC	2.66471	-5.45702	0.86319	0	0	TRUE	-2.0354	-0.122798	1.28405	2.0018	4.05897
A_23_P345678	FANCD2	1.49346	-6.07615	-0.00959067	0.918615	0.419858	FALSE	-3.97087	-3.39585	1.40967	1.79469	1.59834
CUST_12658_PI416261804	FANCE	3.2149	-8.92512	0.365829	5.38322e-05	4.60449e-05	TRUE	-3.06603	-1.25767	1.82248	2.38498	2.79846
A_23_P42335	FANCE	1.96018	-1.58261	0.657007	1.11022e-15	1.88716e-15	TRUE	1.98978	3.09238	1.82248	2.38498	7.29107
CUST_7662_PI416261804	ACSL1	0.981096	-5.3069	0.836849	0	0	TRUE	-0.541222	0.839251	4.8575	6.26458	5.22409
A_23_P110212	ACSL1	0.842505	-2.65225	0.78965	0	0	TRUE	1.44022	2.62568	4.8575	6.26458	6.82734
CUST_15065_PI416261804	ACSL4	1.25581	-4.7366	0.622038	9.14824e-14	1.39686e-13	TRUE	1.70913	2.87714	5.13274	6.06283	7.91176
A_23_P217564	ACSL4	1.12169	-5.10498	0.424843	2.001e-06	1.90689e-06	TRUE	0.652362	1.69563	5.13274	6.06283	6.84836
A_23_P129221	FAH	1.16024	-3.32276	0.777162	0	0	TRUE	-0.301747	1.22969	2.60379	3.92372	5.57742
A_23_P114075	BPTF	1.06843	-1.71112	0.763209	0	0	TRUE	2.22049	3.17827	3.6798	4.57624	7.93898
CUST_14727_PI416261804	BPTF	1.12748	-1.64525	0.574278	1.58469e-11	2.11206e-11	TRUE	2.50364	3.51435	3.6798	4.57624	8.17
A_23_P428548	BPTF	0.901672	-1.04928	0.578245	1.06575e-11	1.43807e-11	TRUE	2.26869	3.07698	3.6798	4.57624	7.86062
CUST_9815_PI416261804	FANCF	1.59229	-5.26086	0.509117	5.3523e-09	6.06002e-09	TRUE	-0.643667	0.117054	2.89971	3.37746	4.98347
A_23_P12896	FANCF	1.42829	-3.11105	0.534881	6.20574e-10	7.47351e-10	TRUE	1.03058	1.71295	2.89971	3.37746	6.68017
CUST_15015_PI416261804	FANCG	1.70437	-4.86304	0.57225	1.93703e-11	2.56413e-11	TRUE	0.0074015	0.95852	2.85762	3.41566	5.46223
A_23_P71644	FANCG	1.06696	-0.786831	0.5069	6.38974e-09	7.1984e-09	TRUE	2.26212	2.85753	2.85762	3.41566	7.59029
CUST_9810_PI416261804	FAP	2.48736	-4.74741	0.853731	0	0	TRUE	-3.48852	0.0346404	0.506117	1.92254	4.27672
A_23_P56746	FAP	2.13567	-2.37335	0.912017	0	0	TRUE	-1.29245	1.73256	0.506117	1.92254	6.06689
CUST_10457_PI416261804	FARSA	0.963094	-3.30908	0.631766	2.86438e-14	4.49579e-14	TRUE	2.81686	3.92452	6.36068	7.51079	8.21166
A_23_P78685	FARSA	0.895183	-2.67374	0.683114	0	0	TRUE	3.02024	4.0498	6.36068	7.51079	8.5269
CUST_14284_PI416261804	FASN	1.7691	-13.4923	0.030474	0.745381	0.354942	FALSE	-2.58139	-1.1195	6.1675	6.99385	3.18641
A_23_P44132	FASN	1.3631	-7.7086	0.439651	7.90308e-07	7.75453e-07	TRUE	0.698344	1.82474	6.1675	6.99385	5.9898
CUST_14444_PI416261804	FAT1	1.33432	-6.7347	0.338428	0.000202584	0.000165373	TRUE	-3.53326	-1.42195	2.39931	3.98162	3.33872
A_23_P69586	FAT1	0.891202	-0.809964	0.798153	0	0	TRUE	1.3283	2.73847	2.39931	3.98162	7.40031
CUST_2403_PI416261804	FAT2	1.28365	-4.11673	0.740418	0	0	TRUE	-3.82588	-1.12728	0.226581	2.32888	2.95583
A_23_P81507	FAT2	1.11624	-4.22379	0.913708	0	0	TRUE	-3.97087	-1.62419	0.226581	2.32888	3.14165
A_32_P11477	FAU	1.17485	-4.85955	0.345776	0.000143679	0.000118554	TRUE	5.72127	6.84586	9.00614	9.96336	11.3055
A_32_P11471	FAU	1.02741	-0.701444	0.457983	2.3506e-07	2.39202e-07	TRUE	8.55155	9.53501	9.00614	9.96336	14.06
A_23_P127438	FAU	0.990795	-0.666336	0.558267	7.4553e-11	9.52707e-11	TRUE	8.2569	9.20531	9.00614	9.96336	13.7976
A_24_P679997	FBN1	1.00272	-6.20894	-0.18939	0.0417329	0.026841	FALSE	-3.87578	-3.09453	2.32683	3.10597	1.84579
A_32_P108301	FBN1	1.38783	-7.09153	-0.0972053	0.299244	0.162762	FALSE	-3.86228	-2.78097	2.32683	3.10597	1.94843
A_23_P65678	FBN1	1.61663	-3.35458	0.819096	0	0	TRUE	0.407049	1.66662	2.32683	3.10597	6.18308
A_32_P191141	FBN2	3.90556	-4.21921	0.0319233	0.733715	0.350408	FALSE	-3.97087	-2.72664	0.063586	0.382165	1.73133
A_23_P214026	FBN2	1.96077	-4.09555	-0.134792	0.149125	0.0871257	FALSE	-3.97087	-3.34621	0.063586	0.382165	1.56708
CUST_9797_PI416261804	FBP1	1.80638	-5.4192	0.118363	0.205708	0.116537	FALSE	-3.97087	-2.17805	0.801786	1.79428	1.91735
A_23_P257111	FBP1	1.73365	-3.65468	0.497361	1.35002e-08	1.49021e-08	TRUE	-2.26466	-0.544017	0.801786	1.79428	3.26705
CUST_15978_PI416261804	FCER1A	6.79212	-3.91916	-0.0762062	0.416183	0.217419	FALSE	-3.91916	-1.94191	0	0.29111	2.08411
A_23_P103765	FCER1A	2.74444	-3.88698	0.0368451	0.694564	0.335009	FALSE	-3.88698	-3.08804	0	0.29111	1.8039
CUST_13299_PI416261804	MS4A2	3.37579	-4.65781	0.0134843	0.885766	0.407731	FALSE	-3.77357	-2.37272	0.261936	0.676905	2.00061
A_23_P1904	MS4A2	1.41988	-4.30542	0.0995071	0.287892	0.157232	FALSE	-3.93351	-3.3443	0.261936	0.676905	1.66542
A_23_P160849	FCER1G	0.95582	-1.45429	0.623224	7.9492e-14	1.21747e-13	TRUE	1.70186	3.16045	3.30204	4.82805	7.23569
CUST_15572_PI416261804	FCER2	2.1203	-0.748142	0.00787006	0.933179	0.42495	FALSE	-0.748142	1.10099	0	0.872111	5.35867
A_23_P164773	FCER2	1.7115	-3.92168	0.0478323	0.610134	0.300831	FALSE	-3.92168	-2.42906	0	0.872111	1.93971
CUST_14523_PI416261804	FCGR1A	2.01519	-6.09651	0.1962	0.0347883	0.0226319	TRUE	-3.52161	-1.41518	1.27774	2.32302	2.52597
CUST_16896_PI416261804	FCGR1A	1.21596	-1.58841	0.830345	0	0	TRUE	-0.0347194	1.2363	1.27774	2.32302	5.0259
A_23_P63390	FCGR1A	1.37823	-0.287206	0.836086	0	0	TRUE	1.47382	2.91446	1.27774	2.32302	6.90447
CUST_2523_PI416261804	FCGR1A	2.12003	-5.13137	0.231198	0.0125233	0.00861522	TRUE	-2.42251	-0.206487	1.27774	2.32302	3.79051
CUST_4596_PI416261804	FCGR1A	2.38022	-5.58935	0.31483	0.000577283	0.000453746	TRUE	-2.54804	-0.0600445	1.27774	2.32302	3.62308
A_23_P200728	FCGR3A	0.871756	-1.49882	0.888224	0	0	TRUE	1.11324	2.60869	2.99631	4.71176	5.51901
CUST_15193_PI416261804	FCGR3B	2.73846	-1.76405	0.302346	0.000971482	0.000748714	TRUE	-1.76405	-0.62985	0	0.414174	3.88297
CUST_14582_PI416261804	FCGRT	0.760649	-3.46599	0.496142	1.48301e-08	1.63173e-08	TRUE	-0.658489	0.403443	3.69093	5.08701	5.07999
A_23_P55936	FCGRT	0.975773	0.304918	0.709932	0	0	TRUE	3.90642	5.26869	3.69093	5.08701	9.45431
A_24_P263793	FCN1	5.23115	-3.71574	0.10522	0.260969	0.144143	FALSE	-3.71574	-1.82504	0	0.361433	2.44411
A_23_P157875	FCN1	6.91873	-3.59942	0.176367	0.0582471	0.0366451	TRUE	-3.59942	-1.09876	0	0.361433	2.80079
A_23_P157879	FCN1	5.03754	-2.21977	0.20523	0.0271028	0.0178784	TRUE	-2.21977	-0.39904	0	0.361433	3.47977
CUST_14679_PI416261804	FDFT1	1.1914	-5.03429	0.757516	0	0	TRUE	2.89775	4.10786	6.65776	7.67346	8.68051
A_23_P71319	FDFT1	1.23338	-4.33605	0.756543	0	0	TRUE	3.8755	5.12825	6.65776	7.67346	9.60915
CUST_10825_PI416261804	FDX1	1.46817	-3.39604	0.263851	0.00421136	0.00304823	TRUE	1.62946	2.377	3.42298	3.93215	7.35911
A_23_P357780	FDX1	1.56953	-3.79606	0.437377	9.14076e-07	8.92768e-07	TRUE	1.5764	2.37555	3.42298	3.93215	7.21764
CUST_7875_PI416261804	FDXR	1.32753	-4.36715	0.633711	2.26485e-14	3.573e-14	TRUE	-0.195353	1.10522	3.14254	4.12224	5.23629
A_23_P38154	FDXR	1.29309	-0.198458	0.752934	0	0	TRUE	3.86514	5.13198	3.14254	4.12224	9.33896
A_32_P151933	FECH	1.86644	-6.72671	-0.217055	0.0192625	0.012947	FALSE	0.224248	1.14505	3.72418	4.21753	5.82496
CUST_111_PI417557136	GABRA4	1.24998	-5.79052	0.900472	0	0	TRUE	-3.16162	0.432985	2.10315	4.97889	5.22276
CUST_112_PI417557136	GABRA4	1.11895	-5.80084	0.677434	0	0	TRUE	-3.44753	-0.229736	2.10315	4.97889	4.2394
CUST_113_PI417557136	GABRA4	1.17413	-4.39255	0.919906	0	0	TRUE	-1.92318	1.4533	2.10315	4.97889	6.34065
CUST_114_PI417557136	GABRA4	1.10314	-2.28685	0.930395	0	0	TRUE	0.0332113	3.20554	2.10315	4.97889	8.17651
CUST_115_PI417557136	GABRA4	1.20994	-1.7149	0.92485	0	0	TRUE	0.829796	4.30928	2.10315	4.97889	9.23212
CUST_116_PI417557136	GABRA4	0.934603	-5.33795	0.496715	1.41898e-08	1.56381e-08	TRUE	-3.37234	-0.684667	2.10315	4.97889	3.51253
CUST_117_PI417557136	GABRA4	1.22583	-3.75808	0.935668	0	0	TRUE	-1.17997	2.34521	2.10315	4.97889	6.93492
CUST_118_PI417557136	GABRA4	1.12327	-3.48087	0.937697	0	0	TRUE	-1.11847	2.11175	2.10315	4.97889	6.74637
CUST_119_PI417557136	GABRA4	1.15617	-3.40916	0.940762	0	0	TRUE	-0.977567	2.34727	2.10315	4.97889	7.08794
CUST_120_PI417557136	GABRA4	1.20875	-3.81678	0.933738	0	0	TRUE	-1.27461	2.20143	2.10315	4.97889	6.88584
CUST_121_PI417557136	GABRA4	1.10322	-3.79851	0.939423	0	0	TRUE	-1.47827	1.6943	2.10315	4.97889	6.44416
CUST_123_PI417557136	GABRA4	0.388819	-4.78861	-0.00192216	0.983662	0.434862	FALSE	-3.97087	-2.85273	2.10315	4.97889	1.67128
CUST_124_PI417557136	GABRA4	1.24849	-4.104	0.942969	0	0	TRUE	-1.47824	2.1121	2.10315	4.97889	6.77795
CUST_126_PI417557136	GABRA4	1.3994	-4.327	0.920468	0	0	TRUE	-1.38386	2.64044	2.10315	4.97889	7.36222
CUST_127_PI417557136	GABRA4	1.01514	-6.10587	0.279862	0.00234542	0.00174402	TRUE	-3.97087	-1.05158	2.10315	4.97889	2.94221
CUST_128_PI417557136	GABRA4	0.822427	-5.31217	0.353946	9.70767e-05	8.11557e-05	TRUE	-3.58248	-1.21739	2.10315	4.97889	3.9194
CUST_129_PI417557136	GABRA4	0.340143	-4.60123	-0.12786	0.171373	0.0987872	FALSE	-3.88585	-2.90769	2.10315	4.97889	1.78364
CUST_130_PI417557136	GABRA4	0.681841	-5.37402	0.262541	0.00441125	0.00318593	TRUE	-3.94001	-1.97921	2.10315	4.97889	2.86818
CUST_131_PI417557136	GABRA4	1.01183	-5.70063	0.859557	0	0	TRUE	-3.57259	-0.66282	2.10315	4.97889	4.36275
CUST_133_PI417557136	GABRA4	0.580066	-5.19083	0.308249	0.000761697	0.000592362	TRUE	-3.97087	-2.30275	2.10315	4.97889	2.13299
CUST_134_PI417557136	GABRA4	0.997241	-5.4536	0.853606	0	0	TRUE	-3.35625	-0.488442	2.10315	4.97889	4.29427
CUST_135_PI417557136	GABRA4	0.588573	-5.20873	0.320137	0.000459523	0.000364273	TRUE	-3.97087	-2.27829	2.10315	4.97889	2.33356
CUST_136_PI417557136	GABRA4	0.897771	-5.33464	0.693486	0	0	TRUE	-3.44649	-0.864731	2.10315	4.97889	3.79899
CUST_137_PI417557136	GABRA4	0.935556	-5.01748	0.823411	0	0	TRUE	-3.04987	-0.359451	2.10315	4.97889	4.4505
CUST_138_PI417557136	GABRA4	0.3552	-0.0593719	0.292038	0.00146806	0.00111223	TRUE	0.687667	1.70913	2.10315	4.97889	6.50093
CUST_140_PI417557136	GABRA4	1.20687	-4.69337	0.943549	0	0	TRUE	-2.15513	1.31552	2.10315	4.97889	6.20252
CUST_141_PI417557136	GABRA4	0.903583	-5.18736	0.702053	0	0	TRUE	-3.28699	-0.688522	2.10315	4.97889	4.47039
CUST_142_PI417557136	GABRA4	1.15806	-3.70006	0.922869	0	0	TRUE	-1.26447	2.06582	2.10315	4.97889	6.92708
CUST_143_PI417557136	GABRA4	1.11741	-5.47195	0.889736	0	0	TRUE	-3.12186	0.091533	2.10315	4.97889	5.00409
CUST_146_PI417557136	GABRA4	1.12524	-1.73701	0.951139	0	0	TRUE	0.629534	3.86542	2.10315	4.97889	8.74444
CUST_147_PI417557136	GABRA4	0.335868	-4.62897	-0.122539	0.190046	0.108485	FALSE	-3.92259	-2.95672	2.10315	4.97889	1.73075
CUST_149_PI417557136	GABRA4	1.32815	-4.23382	0.901962	0	0	TRUE	-1.44051	2.37892	2.10315	4.97889	7.12946
CUST_150_PI417557136	GABRA4	1.00601	-2.33995	0.925902	0	0	TRUE	-0.224157	2.66887	2.10315	4.97889	7.78967
CUST_151_PI417557136	GABRA4	0.887434	-3.07736	0.934982	0	0	TRUE	-1.21095	1.34108	2.10315	4.97889	6.28229
CUST_152_PI417557136	GABRA4	1.10048	-3.69698	0.932615	0	0	TRUE	-1.38251	1.78218	2.10315	4.97889	6.81309
CUST_153_PI417557136	GABRA4	1.13051	-5.54936	0.670019	2.22045e-16	3.91572e-16	TRUE	-3.17171	0.0793531	2.10315	4.97889	4.65199
CUST_154_PI417557136	GABRA4	1.10276	-4.00543	0.929559	0	0	TRUE	-1.68617	1.48507	2.10315	4.97889	6.35258
CUST_155_PI417557136	GABRA4	1.01746	-3.44668	0.888112	0	0	TRUE	-1.30681	1.61914	2.10315	4.97889	6.61473
CUST_156_PI417557136	GABRA4	1.04228	-5.92878	0.362856	6.25263e-05	5.32051e-05	TRUE	-3.73672	-0.739407	2.10315	4.97889	3.57117
CUST_157_PI417557136	GABRA4	1.3523	-5.90923	0.860368	0	0	TRUE	-3.06514	0.823732	2.10315	4.97889	5.65868
CUST_158_PI417557136	GABRA4	0.430608	-4.8765	-0.0641795	0.493688	0.251555	FALSE	-3.97087	-2.73255	2.10315	4.97889	1.75229
CUST_159_PI417557136	GABRA4	1.11115	-5.22634	0.870303	0	0	TRUE	-2.88943	0.305938	2.10315	4.97889	5.26467
CUST_160_PI417557136	GABRA4	0.625616	-5.24709	-0.103402	0.269341	0.14824	FALSE	-3.93133	-2.13222	2.10315	4.97889	1.82081
CUST_165_PI417557136	GABRA4	0.968824	-5.55228	0.843407	0	0	TRUE	-3.51469	-0.728605	2.10315	4.97889	4.1546
A_23_P215790	EGFR	1.04632	-2.81711	0.584924	5.39835e-12	7.41783e-12	TRUE	-1.28521	0.279009	1.46408	2.95905	5.05645
CUST_16925_PI416261804	EGR1	1.27615	-9.2203	0.258448	0.00509163	0.00365151	TRUE	-2.32132	-0.567543	5.40611	6.78038	4.23559
A_23_P214080	EGR1	1.13223	-1.82379	0.946943	0	0	TRUE	4.29715	5.85314	5.40611	6.78038	10.6548
CUST_11445_PI416261804	EGR3	0.623512	-4.69201	0.18735	0.0440262	0.0282188	TRUE	-3.52158	-1.00847	1.87716	5.90774	3.72667
A_23_P216225	EGR3	1.34089	-5.91133	0.955455	0	0	TRUE	-3.39425	2.01032	1.87716	5.90774	6.95127
CUST_16539_PI416261804	EGR4	1.01852	-5.97141	0.223899	0.0156873	0.0106644	TRUE	-3.56726	-1.60152	2.36044	4.29045	2.64429
A_23_P380318	EGR4	1.12179	-0.194815	0.955747	0	0	TRUE	2.4531	4.61817	2.36044	4.29045	8.88223
CUST_13907_PI416261804	EHHADH	2.78546	-8.68691	0.14887	0.11073	0.0663806	TRUE	-3.91365	-2.22955	1.71363	2.31823	2.30654
A_24_P123119	EHHADH	2.71204	-8.61831	0.232946	0.0118542	0.00817792	TRUE	-3.97087	-2.33116	1.71363	2.31823	2.195
A_23_P35194	EIF1AX	0.823991	0.147113	0.299573	0.00108723	0.000834016	TRUE	5.37048	5.88571	6.33911	6.9644	10.852
A_23_P137876	EIF1AX	1.03534	-3.48223	-0.0735109	0.432909	0.224841	FALSE	3.08092	3.7283	6.33911	6.9644	8.97526
A_24_P237389	EIF1AX	1.16187	-3.39601	0.434774	1.07838e-06	1.04746e-06	TRUE	3.96921	4.69571	6.33911	6.9644	9.39466
A_24_P138556	EIF2S1	2.03826	-9.34347	0.334556	0.000241969	0.000196133	TRUE	0.456777	1.40025	4.80815	5.27103	6.25451
A_32_P170814	EIF2S1	4.04322	-23.3554	0.271826	0.00315984	0.00232009	TRUE	-3.91495	-2.04341	4.80815	5.27103	2.11175
A_24_P356015	EIF2S1	2.37957	-11.3593	0.300144	0.00106241	0.000815637	TRUE	0.0819815	1.18344	4.80815	5.27103	5.74411
CUST_6226_PI416261804	EIF2B1	2.26407	-11.8654	-0.0535325	0.568184	0.283208	FALSE	0.514743	1.44143	5.46809	5.87739	5.8093
A_23_P105313	EIF2B1	1.43189	-4.23122	0.427542	1.69485e-06	1.62316e-06	TRUE	3.59846	4.18453	5.46809	5.87739	8.8357
A_23_P137031	EIF2S3	2.02449	-9.69141	0.182059	0.0504671	0.0320699	TRUE	1.81333	2.5923	5.68277	6.06754	7.65329
A_23_P149281	EPHA2	1.42457	-5.18752	0.141953	0.128504	0.0760648	TRUE	-3.7932	-2.59362	0.978772	1.82084	2.05605
A_32_P135902	EIF4A1	1.37642	-8.51689	0.633674	2.26485e-14	3.573e-14	TRUE	1.63138	2.30989	7.37295	7.86591	7.48675
A_24_P390793	EIF4A1	1.7184	-9.99655	-0.0554648	0.554279	0.277483	FALSE	2.67311	3.52021	7.37295	7.86591	8.16744
A_32_P149432	EIF4A1	1.59084	-8.0466	0.206095	0.026449	0.0174708	TRUE	3.68261	4.46683	7.37295	7.86591	9.31622
A_32_P63166	EIF4A1	1.71336	-13.4213	-0.198668	0.0325243	0.0212379	FALSE	-0.788776	0.0558376	7.37295	7.86591	4.98402
A_23_P137103	EIF4A1	1.55224	-7.59461	0.335726	0.00022938	0.00018623	TRUE	3.85001	4.6152	7.37295	7.86591	9.47662
CUST_8891_PI416261804	EIF4A2	1.48908	-9.78089	0.648886	3.33067e-15	5.51195e-15	TRUE	4.70366	6.15422	9.72717	10.7013	10.71
A_23_P121250	EIF4A2	1.4327	-7.16969	0.711271	0	0	TRUE	6.76648	8.16212	9.72717	10.7013	12.5198
A_32_P110751	EIF4A2	0.885781	-3.2089	0.680084	0	0	TRUE	5.40725	6.27011	9.72717	10.7013	11.5426
CUST_4516_PI416261804	EIF4A2	1.05341	-2.31472	0.715072	0	0	TRUE	7.93197	8.95813	9.72717	10.7013	13.6446
A_23_P60286	EIF4B	2.04226	-12.6391	0.306403	0.000822336	0.000637651	TRUE	2.12406	2.89426	7.22885	7.60598	7.77042
A_23_P87931	EIF4B	3.91119	-27.4036	0.56007	6.28799e-11	8.06558e-11	TRUE	0.869814	2.34484	7.22885	7.60598	6.40802
A_24_P218970	EIF4B	2.82182	-19.5797	0.510147	4.92747e-09	5.59626e-09	TRUE	0.818892	1.88309	7.22885	7.60598	6.39922
CUST_17082_PI416261804	EIF4EBP1	1.15372	-3.88383	0.186394	0.0451365	0.028892	TRUE	-1.43353	-0.278769	2.12383	3.12473	4.23126
A_23_P22224	EIF4EBP1	0.975041	-1.35574	0.449398	4.18434e-07	4.18781e-07	TRUE	0.715083	1.69101	2.12383	3.12473	6.25768
A_24_P115621	EIF4EBP2	1.78954	-5.36709	-0.175481	0.0595417	0.0374012	FALSE	2.60428	3.5891	4.45442	5.00474	8.45474
A_24_P913374	EIF4EBP2	1.75932	-9.23394	0.43308	1.19999e-06	1.16198e-06	TRUE	-1.3972	-0.429008	4.45442	5.00474	4.3312
A_24_P4387	EIF4EBP2	2.70745	-14.2318	-0.23509	0.0110763	0.00766615	FALSE	-2.17172	-0.681758	4.45442	5.00474	4.43123
A_23_P115922	EIF4EBP2	1.3191	-1.40155	0.0192073	0.837847	0.390308	FALSE	4.47428	5.20021	4.45442	5.00474	10.2939
A_23_P205265	EIF5	1.57398	-6.67877	0.383267	2.17099e-05	1.91513e-05	TRUE	4.13764	4.72093	6.87201	7.24259	9.81051
A_24_P415959	EIF5	1.89335	-8.42299	0.0840743	0.369564	0.196126	FALSE	4.58811	5.28974	6.87201	7.24259	10.1196
A_24_P398810	EIF5	2.14008	-11.816	0.368658	4.6621e-05	4.00886e-05	TRUE	2.8906	3.68367	6.87201	7.24259	8.43085
CUST_12520_PI416261804	EIF5A	4.76576	-41.5385	-0.0488091	0.60285	0.297774	FALSE	-2.54234	-0.197664	8.18258	8.67456	3.98322
CUST_16518_PI416261804	CELA1	10.3857	-2.3421	0.00821726	0.930238	0.423934	FALSE	-2.3421	-0.380587	0	0.188866	4.08292
A_23_P2383	CELA1	7.60537	-3.80197	0.112967	0.227285	0.127487	FALSE	-3.80197	-2.36557	0	0.188866	2.0092
CUST_16507_PI416261804	ELANE	2.82365	-2.80838	-0.0619769	0.508664	0.258064	FALSE	-2.80838	0.0410857	0	1.00914	4.6368
A_23_P130961	ELANE	1.73147	-3.76546	0.360807	6.92613e-05	5.87268e-05	TRUE	-3.76546	-2.01817	0	1.00914	2.52647
CUST_1976_PI416261804	SERPINB1	0.88483	-3.54839	0.822841	0	0	TRUE	-0.937297	0.723249	2.95095	4.82764	4.65898
A_23_P214330	SERPINB1	0.919257	-2.2798	0.917167	0	0	TRUE	0.432879	2.15803	2.95095	4.82764	6.08485
CUST_7570_PI416261804	ELAVL2	0.88798	-4.28175	0.889965	0	0	TRUE	-0.952081	1.30385	3.74971	6.29023	6.19982
A_23_P94571	ELAVL2	1.17943	-5.82204	0.951071	0	0	TRUE	-1.39953	1.59682	3.74971	6.29023	6.61994
A_23_P388681	ELAVL1	1.94237	-9.04351	-0.0905824	0.333531	0.179154	FALSE	0.28876	1.00786	4.80457	5.17478	6.08687
A_23_P208477	ELAVL1	2.27742	-10.2798	-0.0787793	0.400574	0.210445	FALSE	0.662185	1.50533	4.80457	5.17478	6.57249
A_32_P200165	ELAVL1	1.53231	-3.20543	0.397369	1.00211e-05	9.08117e-06	TRUE	4.15665	4.72394	4.80457	5.17478	9.76884
A_23_P218492	ELAVL3	2.17484	-12.6217	0.598389	1.30584e-12	1.85932e-12	TRUE	1.83141	2.9871	6.6456	7.17699	7.22295
A_23_P319626	ELAVL3	1.15362	-5.3927	0.442594	6.53604e-07	6.4486e-07	TRUE	2.27377	2.88679	6.6456	7.17699	7.68958
A_24_P78590	ELF1	1.13423	-6.40245	0.288288	0.00169968	0.00128009	TRUE	-3.97087	-2.17511	2.14383	3.72707	1.84904
A_23_P2801	ELF1	0.912354	-4.5615	0.612513	2.74003e-13	4.0684e-13	TRUE	-2.60558	-1.1611	2.14383	3.72707	3.14216
CUST_11463_PI416261804	ELK3	1.3513	-5.71216	0.472159	8.75678e-08	9.15881e-08	TRUE	-3.90965	-2.28279	1.33391	2.53784	2.13903
A_23_P338325	ELK3	1.82373	-6.27497	0.437302	9.18474e-07	8.9688e-07	TRUE	-3.84227	-1.64664	1.33391	2.53784	2.75628
CUST_16350_PI416261804	EMD	2.15682	-12.4054	-0.254103	0.00591491	0.00421521	FALSE	-0.112442	0.96484	5.69956	6.19904	5.04076
A_23_P85171	EMD	2.31542	-12.0241	-0.244316	0.00821626	0.00576897	FALSE	1.17276	2.32926	5.69956	6.19904	6.70762
CUST_6625_PI416261804	EMP1	1.11994	-5.21428	0.000727265	0.993818	0.434862	FALSE	-3.84542	-2.173	1.22226	2.71557	2.12334
A_23_P76488	EMP1	1.36843	-2.1375	0.853914	0	0	TRUE	-0.464927	1.57855	1.22226	2.71557	5.85085
A_23_P304682	EMP2	1.76611	-5.13308	0.482972	3.99903e-08	4.27624e-08	TRUE	0.087341	1.24832	2.95589	3.61326	5.9644
A_32_P188993	EMP2	2.75656	-11.769	0.155035	0.096562	0.0585298	TRUE	-3.62093	-1.80886	2.95589	3.61326	2.66817
A_23_P106682	EMP2	1.64034	-2.6657	0.684639	0	0	TRUE	2.18296	3.26127	2.95589	3.61326	8.12323
CUST_10569_PI416261804	EMP3	1.02933	-3.25738	0.586243	4.71134e-12	6.49624e-12	TRUE	-0.599172	0.852723	2.58246	3.99298	5.1748
A_23_P119362	EMP3	1.04003	-3.01146	0.603445	7.53175e-13	1.08863e-12	TRUE	-0.325633	1.14135	2.58246	3.99298	5.38922
CUST_658_PI416261804	EMR1	7.14164	-3.94605	-0.0775664	0.407888	0.213734	FALSE	-3.94605	-3.27419	0	0.094076	1.64768
A_23_P27556	EMR1	7.27951	-3.97087	0.211906	0.0223961	0.0149309	TRUE	-3.97087	-3.28604	0	0.094076	1.67654
CUST_5122_PI416261804	EMX1	0.540155	-1.19722	0.899701	0	0	TRUE	-1.12237	1.64616	0.138561	5.26399	5.55148
A_23_P315122	EMX1	0.598069	2.55798	0.955875	0	0	TRUE	2.64085	5.70621	0.138561	5.26399	9.99172
A_23_P202823	CTTN	2.10402	-14.6668	0.397353	1.003e-05	9.08878e-06	TRUE	-0.349363	0.548943	6.8048	7.23175	5.17568
A_32_P76526	CTTN	2.98461	-20.2605	0.0639924	0.494951	0.252077	FALSE	0.0492364	1.32351	6.8048	7.23175	5.42164
CUST_10325_PI416261804	EMX2	0.859343	-3.75831	0.50853	5.61026e-09	6.34308e-09	TRUE	-2.4297	-0.465902	1.54608	3.83132	4.11099
A_23_P44264	EMX2	0.762064	-0.442529	0.899126	0	0	TRUE	0.735686	2.47718	1.54608	3.83132	7.31799
CUST_15139_PI416261804	EN1	14.361	-3.80979	0.176586	0.0579305	0.0364635	TRUE	-3.80979	-2.3268	0	0.103265	2.13924
A_23_P56404	EN1	19.0077	-3.55477	0.0634908	0.498346	0.253543	FALSE	-3.55477	-1.59195	0	0.103265	2.63367
CUST_13146_PI416261804	EN2	3.16251	-4.14091	0.861753	0	0	TRUE	-3.87657	-2.0307	0.0835853	0.667258	2.31772
CUST_247_PI416408490	EN2	2.70592	-4.13418	0.757057	0	0	TRUE	-3.90801	-2.32863	0.0835853	0.667258	1.89854
A_23_P134433	EN2	3.75942	4.60135	0.0880812	0.347105	0.185477	FALSE	4.91558	7.10985	0.0835853	0.667258	11.3872
CUST_14464_PI416261804	ENDOG	1.15662	-5.08136	0.300601	0.00104292	0.000801441	TRUE	-0.0440595	1.35311	4.35517	5.56315	5.61557
CUST_622_PI417507815	ENDOG	1.4935	-8.93234	-0.291595	0.00149383	0.00113094	FALSE	-2.42788	-0.623771	4.35517	5.56315	3.80563
A_23_P83266	ENDOG	0.85263	-1.02032	0.634232	2.13163e-14	3.36839e-14	TRUE	2.69304	3.72299	4.35517	5.56315	8.29677
A_23_P137391	ENO1	0.92287	-3.18207	0.573176	1.76756e-11	2.34761e-11	TRUE	5.42389	6.38562	9.32522	10.3673	10.8486
A_24_P105501	ENO1	0.984373	-3.29732	0.553276	1.18825e-10	1.49916e-10	TRUE	5.88218	6.90799	9.32522	10.3673	11.2961
CUST_15875_PI416261804	ENO2	1.18579	-7.78253	0.827506	0	0	TRUE	3.24893	4.94898	9.30304	10.7367	9.48165
A_24_P236091	ENO2	0.831507	-2.3903	0.879857	0	0	TRUE	5.34524	6.53736	9.30304	10.7367	10.9311
CUST_14797_PI416261804	ENPEP	2.12786	-4.5767	-0.151634	0.10419	0.0627551	FALSE	-3.82055	-2.89563	0.35536	0.790032	2.08609
A_23_P333605	ENPEP	1.40451	-4.41268	-0.101949	0.276167	0.151548	FALSE	-3.91358	-3.30307	0.35536	0.790032	1.7168
A_24_P7887	EP300	1.60896	-5.76299	0.295594	0.00127532	0.000972142	TRUE	0.887292	1.73401	4.13328	4.65953	6.66995
A_23_P40693	EP300	1.90822	-8.17498	0.403237	7.18842e-06	6.57999e-06	TRUE	-0.287763	0.716438	4.13328	4.65953	5.27912
A_23_P430120	EPAS1	1.14842	-5.64103	0.747228	0	0	TRUE	0.648234	1.93991	5.47644	6.60118	7.24519
A_23_P210210	EPAS1	0.927997	-0.484523	0.800085	0	0	TRUE	4.5976	5.64135	5.47644	6.60118	10.4131
CUST_10587_PI416261804	EPB41L2	0.75312	-3.74035	0.845719	0	0	TRUE	0.714714	1.78306	5.91547	7.33403	6.95782
CUST_15023_PI416261804	EPHA1	2.16156	-2.89704	0.424991	1.98295e-06	1.88998e-06	TRUE	-2.74442	-0.673971	0.0706072	1.02846	3.87846
A_23_P157333	EPHA1	1.64188	-3.98514	0.643887	6.21725e-15	1.01302e-14	TRUE	-3.86921	-2.29654	0.0706072	1.02846	2.02503
A_23_P147046	EPHA3	1.45924	-4.87026	0.815069	0	0	TRUE	-2.54632	0.178288	1.59258	3.45971	4.68317
A_23_P169819	EPHA3	1.68887	-5.9897	0.851724	0	0	TRUE	-3.30004	-0.146684	1.59258	3.45971	3.94435
A_23_P108501	EPHA4	0.909082	0.56033	0.934415	0	0	TRUE	4.25561	6.33583	4.06485	6.35311	11.2138
A_23_P119899	EPHA4	1.00353	-1.65409	0.958462	0	0	TRUE	2.42513	4.72148	4.06485	6.35311	9.5111
CUST_184_PI417557136	GABRA4	1.37369	-2.57337	0.931355	0	0	TRUE	0.315716	4.26609	2.10315	4.97889	8.886
CUST_185_PI417557136	GABRA4	1.16815	-4.18064	0.886998	0	0	TRUE	-1.72384	1.63545	2.10315	4.97889	6.40693
CUST_186_PI417557136	GABRA4	1.27725	-4.40108	0.856677	0	0	TRUE	-1.71484	1.95818	2.10315	4.97889	6.66977
CUST_187_PI417557136	GABRA4	0.514229	-2.49682	0.83534	0	0	TRUE	-1.41531	0.0634753	2.10315	4.97889	5.07656
CUST_188_PI417557136	GABRA4	0.316647	-4.63683	-0.213907	0.0211301	0.0141317	FALSE	-3.97087	-3.06027	2.10315	4.97889	1.71225
CUST_189_PI417557136	GABRA4	0.728569	-4.32097	0.703476	0	0	TRUE	-2.78868	-0.693506	2.10315	4.97889	4.23426
CUST_190_PI417557136	GABRA4	0.794642	-2.56007	0.848933	0	0	TRUE	-0.888814	1.39637	2.10315	4.97889	6.27091
CUST_191_PI417557136	GABRA4	0.909707	-4.32907	0.829169	0	0	TRUE	-2.41582	0.200262	2.10315	4.97889	4.63657
CUST_192_PI417557136	GABRA4	0.848412	-5.72555	0.223784	0.0157422	0.0106983	TRUE	-3.94121	-1.5014	2.10315	4.97889	2.45463
CUST_194_PI417557136	GABRA4	0.987275	-4.54995	0.880168	0	0	TRUE	-2.47356	0.36558	2.10315	4.97889	5.49206
CUST_195_PI417557136	GABRA4	0.810618	-5.04073	0.712377	0	0	TRUE	-3.33587	-1.00475	2.10315	4.97889	3.82893
CUST_196_PI417557136	GABRA4	1.16181	-5.75579	0.871768	0	0	TRUE	-3.31233	0.0287239	2.10315	4.97889	4.88487
CUST_197_PI417557136	GABRA4	1.15519	-4.40341	0.909474	0	0	TRUE	-1.97386	1.34818	2.10315	4.97889	6.31967
CUST_198_PI417557136	GABRA4	1.34074	-4.8893	0.912349	0	0	TRUE	-2.06951	1.78612	2.10315	4.97889	6.64892
CUST_199_PI417557136	GABRA4	1.32321	-4.70502	0.924037	0	0	TRUE	-1.9221	1.88312	2.10315	4.97889	6.58195
CUST_200_PI417557136	GABRA4	1.14569	-4.13263	0.893302	0	0	TRUE	-1.72308	1.57162	2.10315	4.97889	6.42928
CUST_201_PI417557136	GABRA4	1.28509	-5.94324	0.894936	0	0	TRUE	-3.24049	0.455102	2.10315	4.97889	5.11092
CUST_202_PI417557136	GABRA4	1.29265	-4.36573	0.900582	0	0	TRUE	-1.64708	2.07025	2.10315	4.97889	6.83566
CUST_203_PI417557136	GABRA4	0.871636	-5.56204	0.663333	4.44089e-16	7.66522e-16	TRUE	-3.72886	-1.22226	2.10315	4.97889	3.18402
CUST_204_PI417557136	GABRA4	1.33305	-5.19561	0.877914	0	0	TRUE	-2.392	1.4415	2.10315	4.97889	5.96584
CUST_205_PI417557136	GABRA4	1.22971	-4.15506	0.942594	0	0	TRUE	-1.5688	1.96752	2.10315	4.97889	6.55512
A_32_P204137	GABRA4	1.2362	-4.97111	0.863494	0	0	TRUE	-2.37119	1.1838	2.10315	4.97889	5.65702
CUST_206_PI417557136	GABRA4	1.33463	-4.09163	0.892227	0	0	TRUE	-1.2847	2.55335	2.10315	4.97889	7.04428
CUST_207_PI417557136	GABRA4	1.21576	-3.99493	0.878631	0	0	TRUE	-1.43801	2.05821	2.10315	4.97889	6.529
CUST_208_PI417557136	GABRA4	1.36374	-4.90646	0.880683	0	0	TRUE	-2.03831	1.88345	2.10315	4.97889	6.44901
CUST_209_PI417557136	GABRA4	1.25199	-4.68106	0.816378	0	0	TRUE	-2.04794	1.55246	2.10315	4.97889	5.9536
CUST_210_PI417557136	GABRA4	1.45578	-4.51325	0.723507	0	0	TRUE	-1.45153	2.7349	2.10315	4.97889	6.67499
CUST_14341_PI416261804	GABRA5	0.933079	-3.14349	0.974902	0	0	TRUE	-0.332947	3.67435	3.01212	7.30682	7.90312
CUST_272_PI416408490	GABRA5	0.939871	-3.07575	0.969532	0	0	TRUE	-0.244752	3.79171	3.01212	7.30682	7.89682
CUST_19_PI417557136	GABRA5	0.988971	-4.07769	0.963326	0	0	TRUE	-1.09879	3.14855	3.01212	7.30682	7.52518
A_23_P436618	GABRA5	1.11993	-6.43306	0.966581	0	0	TRUE	-3.0597	1.75006	3.01212	7.30682	6.00844
CUST_24_PI417557136	GABRA5	1.02147	-5.66496	0.968265	0	0	TRUE	-2.58817	1.79874	3.01212	7.30682	6.19842
CUST_25_PI417557136	GABRA5	1.15613	-4.93089	0.987873	0	0	TRUE	-1.4485	3.51672	3.01212	7.30682	7.60336
CUST_26_PI417557136	GABRA5	1.176	-6.57097	0.977764	0	0	TRUE	-3.02874	2.02182	3.01212	7.30682	6.35302
CUST_28_PI417557136	GABRA5	0.998108	-4.01304	0.988449	0	0	TRUE	-1.00663	3.27995	3.01212	7.30682	7.45399
CUST_9900_PI416261804	GABRA6	2.01214	-5.5999	0.896523	0	0	TRUE	-3.73495	-1.31141	0.92685	2.13131	2.6636
CUST_273_PI416408490	GABRA6	1.93216	-5.70172	0.922919	0	0	TRUE	-3.9109	-1.5837	0.92685	2.13131	2.30652
A_23_P41847	GABRA6	1.5365	-5.28931	0.942467	0	0	TRUE	-3.8652	-2.01454	0.92685	2.13131	2.22918
CUST_15960_PI416261804	GATA3	17.2794	-3.85602	0.080233	0.39191	0.206437	FALSE	-3.85602	-2.08139	0	0.102702	2.32028
A_23_P75056	GATA3	18.2964	-3.92297	-0.141576	0.12953	0.0766177	FALSE	-3.92297	-2.04389	0	0.102702	2.36475
CUST_16483_PI416261804	GATA4	55.692	-3.57281	0.00418504	0.964437	0.434862	FALSE	-3.57281	-1.42284	0	0.0386046	2.70752
A_23_P384761	GATA4	31.8401	-3.90751	-0.0353534	0.70635	0.339824	FALSE	-3.90751	-2.67833	0	0.0386046	1.82729
CUST_15826_PI416261804	GATA6	15.1751	-3.42716	-0.102685	0.272696	0.149875	FALSE	-3.42716	-1.02075	0	0.158576	2.88935
A_23_P304450	GATA6	3.97099	-3.93498	-0.0165658	0.859902	0.398687	FALSE	-3.93498	-3.30528	0	0.158576	1.69006
CUST_12554_PI416261804	GATM	1.22831	-6.72056	0.75425	0	0	TRUE	1.23519	2.92204	6.47697	7.85029	7.48646
A_23_P129064	GATM	0.858639	-1.07266	0.798277	0	0	TRUE	4.48873	5.66791	6.47697	7.85029	10.4091
CUST_11291_PI416261804	GBAS	1.84648	-11.0323	0.336687	0.000219491	0.000178618	TRUE	0.241418	1.22136	6.10551	6.63622	6.25859
A_23_P82674	GBAS	1.18827	-5.90454	0.107433	0.251018	0.13925	FALSE	1.35046	1.98109	6.10551	6.63622	6.77078
CUST_14157_PI416261804	GBE1	1.83802	-7.46512	0.426811	1.77306e-06	1.69559e-06	TRUE	-1.3713	0.199699	3.31542	4.17015	4.48442
A_23_P121082	GBE1	1.25142	-2.06594	0.685027	0	0	TRUE	2.08303	3.15264	3.31542	4.17015	7.6919
A_23_P62890	GBP1	1.599	-6.39012	0.24114	0.00911704	0.00637055	TRUE	-3.97087	-2.2477	1.51297	2.59062	1.96269
A_32_P107372	GBP1	1.71178	-5.62537	0.40238	7.54852e-06	6.89904e-06	TRUE	-3.0355	-1.1908	1.51297	2.59062	3.14638
CUST_9990_PI416261804	GBP2	2.16124	-6.26873	0.617091	1.62537e-13	2.44315e-13	TRUE	-3.35591	-1.31631	1.34776	2.29148	2.9054
A_23_P85693	GBP2	1.58473	-4.09709	0.496027	1.49623e-08	1.64571e-08	TRUE	-1.96126	-0.465717	1.34776	2.29148	4.37592
A_24_P370702	GBP3	1.2587	-1.08613	0.6892	0	0	TRUE	0.472658	1.93297	1.23841	2.39858	6.30937
A_23_P51487	GBP3	1.32674	-4.01001	0.699692	0	0	TRUE	-2.36696	-0.82771	1.23841	2.39858	3.38839
CUST_1284_PI416261804	GBX2	0.8391	-3.84269	0.145794	0.118381	0.0705754	TRUE	-3.84269	-2.19429	0	1.96449	2.08189
A_23_P131183	GBX2	1.42207	-3.97087	0.851268	0	0	TRUE	-3.97087	-1.17722	0	1.96449	2.20837
CUST_20_PI416408490	GC	52.5763	-3.84284	0.00306037	0.97399	0.434862	FALSE	-3.84284	-2.94156	0	0.0171424	1.89754
A_23_P167349	GC	37.924	-3.91672	-0.0466146	0.619268	0.304572	FALSE	-3.91672	-3.26661	0	0.0171424	1.69454
CUST_9177_PI416261804	GCDH	0.962875	-3.65813	0.322657	0.000411728	0.000327785	TRUE	0.226147	1.16502	4.03405	5.00912	5.54664
A_23_P90089	GCDH	0.826613	-1.73249	0.557813	7.78113e-11	9.93415e-11	TRUE	1.6021	2.40811	4.03405	5.00912	6.94427
CUST_13602_PI416261804	GCG	2.97298	-3.9347	0.0959632	0.305491	0.165811	FALSE	-3.9347	-3.19413	0	0.2491	1.69876
A_23_P254664	GCG	2.4812	-3.93133	-0.0661777	0.480306	0.245778	FALSE	-3.93133	-3.31326	0	0.2491	1.68598
CUST_5542_PI416261804	GCGR	7.38664	-3.89798	0.07364	0.432099	0.224451	FALSE	-3.89798	-2.2804	0	0.218987	1.9414
A_23_P15751	GCGR	10.7512	-3.59729	0.0306098	0.744285	0.354562	FALSE	-3.59729	-1.24292	0	0.218987	3.15763
CUST_6922_PI416261804	GCHFR	1.59593	-6.29168	0.672767	0	0	TRUE	-0.341113	1.58294	3.72858	4.93418	5.78297
A_23_P77328	GCHFR	1.32894	-3.90562	0.695673	0	0	TRUE	1.04944	2.6516	3.72858	4.93418	6.79669
CUST_13339_PI416261804	GCKR	1.72049	-4.16035	0.464917	1.45824e-07	1.50501e-07	TRUE	-3.7022	-1.83477	0.266291	1.35169	2.32499
A_23_P119886	GCKR	1.68085	-4.27408	0.528567	1.07009e-09	1.27084e-09	TRUE	-3.82648	-2.00208	0.266291	1.35169	2.20069
CUST_6704_PI416261804	BLOC1S1	1.03846	-4.44464	0.381058	2.44269e-05	2.1461e-05	TRUE	3.07662	3.81518	7.2427	7.95391	8.34148
A_23_P53298	BLOC1S1	1.43594	-5.72912	0.198713	0.0324841	0.0212138	TRUE	4.67097	5.69222	7.2427	7.95391	10.2339
CUST_15611_PI416261804	KAT2A	2.0557	-13.7761	0.376879	3.04608e-05	2.65608e-05	TRUE	-0.595846	0.395262	6.41154	6.89367	4.93743
A_24_P397489	GCNT2	0.893685	-4.86326	0.394443	1.17987e-05	1.06417e-05	TRUE	-3.95076	-2.88033	1.02106	2.21882	1.84191
CUST_12115_PI416261804	OPN1MW	1	0	0	1	0.434862	FALSE	-3.84705	-1.64133	0	0	2.42615
A_23_P96623	OPN1MW	1	0	0	1	0.434862	FALSE	-1.36388	0.719327	0	0	4.9826
CUST_1126_PI416573500	GDF1	1.2212	-5.89042	0.175064	0.0601597	0.0377634	TRUE	-1.38421	0.362176	3.68998	5.12003	4.46292
CUST_12512_PI416261804	GDF1	0.6884	-0.543681	0.375254	3.31653e-05	2.88414e-05	TRUE	1.9965	2.98095	3.68998	5.12003	7.52375
A_23_P209098	GDF1	0.894544	0.104519	0.258187	0.00513802	0.00368409	TRUE	3.40537	4.68461	3.68998	5.12003	9.24677
CUST_11789_PI416261804	GDF2	4.51781	-3.97087	-0.194177	0.036742	0.0238267	FALSE	-3.97087	-3.06562	0	0.200373	1.68853
A_23_P46755	GDF2	9.84954	-3.57145	-0.0710573	0.448462	0.231742	FALSE	-3.57145	-1.59786	0	0.200373	2.43567
CUST_15120_PI416261804	MSTN	2.40352	-5.35115	0.279348	0.00239121	0.00177669	TRUE	-3.60335	-1.81144	0.727183	1.47272	2.48073
A_23_P165727	MSTN	1.37578	-4.93177	-0.144876	0.120743	0.0718782	FALSE	-3.93133	-2.90564	0.727183	1.47272	1.73125
CUST_15735_PI416261804	GDF9	1.43597	-5.24691	-0.339149	0.00019594	0.000160114	FALSE	-3.84062	-2.80602	0.979333	1.69982	1.98041
A_23_P167585	GDF9	1.75066	-5.68535	0.0145572	0.876746	0.40467	FALSE	-3.97087	-2.70953	0.979333	1.69982	1.83789
A_24_P355464	GDF10	1.09164	-3.01272	0.698598	0	0	TRUE	-0.774517	0.832226	2.05031	3.52216	5.04178
A_23_P52227	GDF10	0.945996	-0.629997	0.824165	0	0	TRUE	1.30958	2.70196	2.05031	3.52216	6.97842
CUST_12380_PI416261804	GDI1	1.45255	-10.247	0.605612	5.93303e-13	8.64284e-13	TRUE	3.48052	4.68153	9.45063	10.2775	9.25066
CUST_283_PI416408490	GDI1	0.951215	-1.52239	0.624409	6.92779e-14	1.06488e-13	TRUE	7.4672	8.25369	9.45063	10.2775	13.221
A_23_P45496	GDI1	1.07678	-3.3123	0.6361	1.68754e-14	2.68105e-14	TRUE	6.86398	7.7543	9.45063	10.2775	12.5969
A_23_P66593	GFAP	1.01286	-6.73392	0.874953	0	0	TRUE	2.28362	4.48328	8.90305	11.0748	8.40551
A_24_P31165	GFAP	0.97004	0.0315525	0.897106	0	0	TRUE	8.66786	10.7745	8.90305	11.0748	14.8491
A_23_P206484	GFER	1.17948	-3.21826	-0.0433341	0.644164	0.314665	FALSE	1.65392	2.55863	4.13078	4.89782	7.15256
A_24_P31003	GFER	1.15995	-4.97088	0.198896	0.0323219	0.0211107	TRUE	-0.179404	0.710319	4.13078	4.89782	5.39374
A_23_P345887	GFPT1	1.33303	-5.53469	0.544858	2.56349e-10	3.16394e-10	TRUE	-1.02188	0.465025	3.38539	4.50083	5.02246
A_23_P44083	GFPT1	0.880544	-2.13516	0.59276	2.38254e-12	3.34109e-12	TRUE	0.845819	1.82801	3.38539	4.50083	6.83869
A_32_P162507	GFRA2	0.497774	-0.449064	0.643195	7.10543e-15	1.1538e-14	TRUE	0.422511	2.54223	1.75095	6.00933	6.99377
A_23_P84084	GFRA2	1.12017	-2.42549	0.978212	0	0	TRUE	-0.464137	4.30598	1.75095	6.00933	8.56835
A_24_P96505	GFRA2	1.10458	-2.29373	0.979361	0	0	TRUE	-0.35967	4.34405	1.75095	6.00933	8.70261
A_23_P41992	GFRA3	2.28139	-1.66171	0.388545	1.63225e-05	1.45242e-05	TRUE	-1.66171	0.267179	0	0.845486	4.5194
A_23_P41987	GFRA3	3.06689	-3.01841	0.619445	1.23679e-13	1.87261e-13	TRUE	-3.01841	-0.425398	0	0.845486	3.73225
A_24_P933180	GGCX	2.36683	-8.36871	-0.259639	0.00488461	0.00350884	FALSE	0.413969	1.48757	3.71074	4.16435	6.25292
A_23_P135271	B4GALT1	1.99933	-6.821	0.589569	3.33311e-12	4.63331e-12	TRUE	-3.25241	-1.27069	1.78489	2.77609	2.92925
A_32_P212764	B4GALT1	2.23616	-7.94709	0.321164	0.000439443	0.000349007	TRUE	-3.95578	-1.73931	1.78489	2.77609	2.20515
A_24_P103803	B4GALT1	1.21261	-0.29458	0.858691	0	0	TRUE	1.86979	3.07172	1.78489	2.77609	7.14239
A_23_P207194	GH1	6.16424	-1.91099	0.0905817	0.333534	0.179154	FALSE	-1.91099	-0.563597	0	0.218583	4.22195
A_23_P207160	GH2	1	0	0	1	0.434862	FALSE	-1.00843	3.20735	0	0	6.90934
A_24_P216014	GH2	1	0	0	1	0.434862	FALSE	-3.91134	-3.16015	0	0	1.72225
A_23_P156087	GHR	2.72229	-4.49468	0.634275	2.10942e-14	3.33468e-14	TRUE	-2.32292	-0.321444	0.797768	1.53299	4.7043
A_24_P72064	GHR	2.87644	-5.8458	0.470308	9.98744e-08	1.0405e-07	TRUE	-3.55107	-1.43625	0.797768	1.53299	3.04984
CUST_12948_PI416261804	GHRH	1.88126	-3.79454	0.457809	2.37866e-07	2.41941e-07	TRUE	-3.79454	-1.6315	0	1.14978	2.24601
A_23_P311818	GHRH	2.21219	-3.28319	0.484642	3.53444e-08	3.79516e-08	TRUE	-3.28319	-0.739663	0	1.14978	3.08331
A_23_P8497	GHRHR	1	0	0	1	0.434862	FALSE	-3.88924	-2.11206	0	0	1.97847
CUST_6943_PI416261804	GIF	1	0	0	1	0.434862	FALSE	-3.84572	-2.27113	0	0	2.03901
A_23_P52974	GIF	1	0	0	1	0.434862	FALSE	-3.91207	-3.30652	0	0	1.72231
CUST_7577_PI416261804	GIP	1	0	0	1	0.434862	FALSE	-3.97087	-3.41253	0	0	1.60884
A_23_P141459	GIP	1	0	0	1	0.434862	FALSE	-3.68984	-1.62066	0	0	2.68879
A_24_P373768	GIPR	1.14985	-1.97422	0.336192	0.000224537	0.000182453	TRUE	-1.08201	0.810615	0.775935	2.42191	4.83457
A_23_P119395	GIPR	1.39841	3.33674	0.300296	0.00105587	0.000810844	TRUE	4.42181	6.72355	0.775935	2.42191	11.1419
A_23_P93591	GJA1	0.9237	-7.7165	0.732996	0	0	TRUE	-3.37418	-0.475073	4.701	7.83959	4.60201
A_24_P55295	GJA1	0.878339	-2.73957	0.920222	0	0	TRUE	1.3895	4.14624	4.701	7.83959	8.75568
A_32_P205241	GJA3	1.30247	-3.97087	0.647621	3.9968e-15	6.57562e-15	TRUE	-3.97087	-3.03411	0	0.719219	1.71467
A_23_P53815	GJA3	1.33079	-3.93217	0.0167724	0.858173	0.39805	FALSE	-3.93217	-2.97504	0	0.719219	1.87869
CUST_15699_PI416261804	GJA4	0.872826	1.79854	0.0215416	0.818462	0.382883	FALSE	2.91433	3.91385	1.27836	2.42352	8.43479
A_23_P1083	GJA4	1.06347	-2.46701	0.50992	5.01833e-09	5.69539e-09	TRUE	-1.10751	0.110336	1.27836	2.42352	4.77071
CUST_9601_PI416261804	GJA5	1.53193	-4.40606	-0.142516	0.126979	0.0752552	FALSE	-3.87229	-2.5251	0.348429	1.22784	2.02551
CUST_73_PI416383280	GJA8	1	0	0	1	0.434862	FALSE	-0.674807	1.00375	0	0	5.26873
A_23_P23037	GJA8	1	0	0	1	0.434862	FALSE	-3.97087	-1.6196	0	0	1.83794
A_23_P204941	GJB2	1.23984	-4.35867	0.3942	1.19592e-05	1.07791e-05	TRUE	-3.97087	-2.64331	0.312782	1.38354	2.47745
A_23_P204947	GJB2	1.77667	-4.51149	0.54243	3.1873e-10	3.90888e-10	TRUE	-3.95578	-2.05341	0.312782	1.38354	2.77247
CUST_12973_PI416261804	GJB3	1.94145	2.09751	-0.210207	0.0235218	0.0156405	FALSE	2.26993	4.75043	0.0888071	1.36646	8.98511
CUST_14996_PI416261804	GJB5	1.40776	-4.20393	0.105626	0.259124	0.143276	FALSE	-3.59109	-1.52128	0.435333	1.90562	2.7215
A_23_P35293	GJB5	1.72629	-4.57117	0.618842	1.32783e-13	2.00537e-13	TRUE	-3.81966	-1.28152	0.435333	1.90562	3.3193
A_23_P144512	GK2	11.5487	-3.91775	0.0281012	0.764604	0.362191	FALSE	-3.91775	-3.22797	0	0.0597281	1.74473
CUST_7827_PI416261804	GK2	17.8175	-3.89081	-0.0338982	0.717917	0.3443	FALSE	-3.89081	-2.8266	0	0.0597281	1.86446
CUST_14506_PI416261804	GLA	1.6282	-5.71566	0.391119	1.41775e-05	1.26947e-05	TRUE	-0.166795	0.820856	3.40797	4.01456	5.0098
CUST_14672_PI416261804	GPC3	1.18594	-4.33279	0.260596	0.00472367	0.00339987	TRUE	-3.88714	-2.63743	0.375778	1.42954	1.96894
A_24_P57631	GPC3	1.13038	-4.39564	0.194662	0.0362652	0.0235335	TRUE	-3.97087	-2.77972	0.375778	1.42954	1.87625
A_23_P352879	GCLC	1.19645	-5.71938	0.851697	0	0	TRUE	0.0945686	1.50451	4.85933	6.03776	5.97559
A_23_P145114	GCLC	1.16049	-2.56929	0.796255	0	0	TRUE	3.06993	4.4375	4.85933	6.03776	8.64228
A_23_P123596	GLDC	1.18073	-2.33291	0.896433	0	0	TRUE	0.881262	2.59231	2.7222	4.17134	7.3147
A_32_P96993	GLDC	0.676896	-5.81351	-0.0251348	0.788837	0.371479	FALSE	-3.97087	-2.98995	2.7222	4.17134	1.67911
CUST_9181_PI416261804	GLE1	2.60741	-12.4842	0.591059	2.85061e-12	3.97937e-12	TRUE	-1.65853	-0.615074	4.15189	4.55208	4.14155
A_23_P258367	GLE1	2.80355	-13.3641	0.431277	1.34366e-06	1.29637e-06	TRUE	-1.7241	-0.602157	4.15189	4.55208	3.99524
A_23_P209246	GLI2	2.55194	-4.20028	0.507988	5.85885e-09	6.61474e-09	TRUE	-3.91981	-2.08913	0.109905	0.827276	2.53666
A_23_P500034	GLI2	3.04697	-4.24485	0.47166	9.07357e-08	9.48236e-08	TRUE	-3.90997	-1.72416	0.109905	0.827276	2.88959
CUST_12782_PI416261804	GLI3	1.15519	-3.97151	0.0313346	0.738447	0.352202	FALSE	-3.42118	-1.18686	0.476403	2.41055	3.23226
A_23_P111531	GLI3	1.30884	-1.54514	0.875037	0	0	TRUE	-0.921601	1.6099	0.476403	2.41055	6.08921
A_23_P337141	GLI4	1.44661	-7.0675	-0.228703	0.0135359	0.00927711	FALSE	-1.11119	0.079002	4.11744	4.94019	4.20291
A_23_P214411	GLO1	1.87982	-12.1941	0.582369	7.01528e-12	9.56673e-12	TRUE	0.909845	1.71695	6.97085	7.4002	6.46797
A_32_P53822	GLO1	4.01044	-31.4885	0.0605207	0.518693	0.262483	FALSE	-3.53232	-1.81043	6.97085	7.4002	2.65097
CUST_9823_PI416261804	GLP1R	0.993716	-3.90864	-0.000505158	0.995706	0.434862	FALSE	-3.85329	-2.46911	0.0556967	1.44863	2.01362
A_23_P392402	GLP1R	0.454214	-3.93495	4.54991e-06	0.999961	0.434862	FALSE	-3.90965	-3.27696	0.0556967	1.44863	1.77062
CUST_10014_PI416261804	GLRB	0.981147	-3.80528	0.908949	0	0	TRUE	1.78322	3.21952	5.69587	7.15977	8.24013
A_24_P217489	GLRB	1.08833	-4.46133	0.901136	0	0	TRUE	1.73768	3.33089	5.69587	7.15977	8.02606
CUST_14980_PI416261804	GLS	0.802952	-0.780208	0.892241	0	0	TRUE	4.15853	5.69439	6.15072	8.06349	10.3516
A_23_P500501	FGFR3	1.02256	-0.228214	0.884152	0	0	TRUE	4.2315	7.11407	4.36134	7.18032	11.2947
CUST_15615_PI416261804	GPC5	0.984979	-4.2208	0.868222	0	0	TRUE	-2.45429	0.306493	1.79345	4.59633	4.7146
A_23_P112874	GPC5	1.00132	-1.7773	0.923686	0	0	TRUE	0.0185018	2.82508	1.79345	4.59633	7.15225
A_32_P117957	FH	2.38176	-18.3476	0.0549749	0.557789	0.278959	FALSE	-3.88852	-2.82237	6.07075	6.51838	1.91469
A_23_P34733	FH	2.10133	-9.8972	0.391841	1.36253e-05	1.22197e-05	TRUE	2.85945	3.80007	6.07075	6.51838	8.46828
A_24_P938313	FHIT	1.40523	2.81927	0.23009	0.0129645	0.00890498	TRUE	8.07427	9.27934	3.73958	4.59714	13.7947
A_23_P125171	FHIT	1.51711	-7.25075	0.533876	6.77331e-10	8.13652e-10	TRUE	-1.5774	-0.276394	3.73958	4.59714	4.49457
A_23_P125164	FHIT	0.960766	-2.51758	0.807765	0	0	TRUE	1.07528	1.89919	3.73958	4.59714	6.46358
CUST_12084_PI416261804	FHL3	0.844485	-2.99684	0.531151	8.57389e-10	1.02403e-09	TRUE	-0.715193	0.373339	2.70182	3.99081	4.8372
A_23_P114839	FHL3	1.07812	-3.3706	0.611725	2.99538e-13	4.43583e-13	TRUE	-0.457725	0.931956	2.70182	3.99081	5.51778
CUST_16319_PI416261804	FIGF	2.0384	-6.53733	0.159953	0.0863177	0.0528094	TRUE	-3.97087	-2.68528	1.25906	1.88974	1.75194
A_23_P45185	FIGF	1.68372	-2.5218	-0.0604872	0.518925	0.262566	FALSE	-0.401894	0.660002	1.25906	1.88974	4.91623
A_24_P289818	FKBP1A	0.957093	-6.83891	0.850551	0	0	TRUE	-0.05356	1.84743	7.08955	9.07576	6.04192
A_23_P154667	FKBP1A	1.03368	-5.6708	0.862726	0	0	TRUE	1.65753	3.71064	7.08955	9.07576	7.92499
A_32_P50522	FKBP1A	0.901235	-3.88758	0.95024	0	0	TRUE	2.50177	4.29182	7.08955	9.07576	8.60231
CUST_12527_PI416261804	FKBP3	1.23321	-4.85229	-0.0291074	0.756434	0.359078	FALSE	4.14212	4.77092	7.2935	7.80339	9.48155
A_23_P117558	FKBP3	1.07788	-2.11316	-0.125471	0.179584	0.103035	FALSE	5.74833	6.29793	7.2935	7.80339	11.1742
CUST_2898_PI416261804	FKBP4	1.02156	-5.24027	0.67737	0	0	TRUE	1.09235	1.95873	6.19895	7.04704	6.92742
A_32_P71788	FKBP4	1.24137	-7.51151	0.673004	0	0	TRUE	0.183686	1.23648	6.19895	7.04704	6.03324
A_23_P128372	FKBP4	1.72011	-7.40789	0.0795222	0.396132	0.208437	FALSE	3.25495	4.71376	6.19895	7.04704	9.0891
CUST_6642_PI416261804	FOXF1	1.2501	-4.75449	0.117504	0.209039	0.118214	FALSE	-3.48583	-1.35575	1.01485	2.71878	2.85067
A_23_P118254	FOXF1	0.980697	-2.97725	0.675987	0	0	TRUE	-1.982	-0.310953	1.01485	2.71878	4.1074
CUST_15210_PI416261804	FOXF2	2.63217	-8.84791	0.32693	0.000341017	0.000273187	TRUE	-3.60427	-1.32771	1.99214	2.85704	3.13002
A_23_P110957	FOXF2	1.82196	-4.51064	0.449759	4.08537e-07	4.0909e-07	TRUE	-0.881046	0.694769	1.99214	2.85704	5.40514
A_32_P205110	FOXC1	1.46655	-3.47721	0.688559	0	0	TRUE	-0.83163	0.612565	1.80395	2.78871	5.01498
A_23_P390504	FOXC1	1.24762	1.2177	0.703527	0	0	TRUE	3.46834	4.69694	1.80395	2.78871	9.42281
A_24_P103327	FOXD1	1.71537	-0.666423	0.257655	0.00523366	0.00374915	TRUE	0.427991	2.00814	0.638005	1.55918	6.79817
A_32_P34920	FOXD1	1.52102	-1.71301	0.732229	0	0	TRUE	-0.742587	0.658538	0.638005	1.55918	5.18408
A_24_P204614	FOXD4	3.57761	-5.26806	0.223658	0.0158029	0.0107384	TRUE	-3.4347	-0.69421	0.512456	1.27847	3.33169
CUST_13111_PI416261804	FOXI1	16.6189	-3.82969	0.147924	0.113042	0.0676795	TRUE	-3.82969	-2.55951	0	0.0764301	2.05597
CUST_9366_PI416261804	FOXI1	17.4065	-1.65365	0.104434	0.264566	0.14591	FALSE	-1.65365	-0.323267	0	0.0764301	4.23195
A_24_P129052	FOXI1	23.8998	-3.71515	0.0893779	0.340025	0.182149	FALSE	-3.71515	-1.88849	0	0.0764301	2.21301
CUST_6658_PI416261804	FOXL1	4.5023	-4.16555	0.243901	0.00832949	0.00584397	TRUE	-3.41029	-1.32285	0.16775	0.631389	3.04065
A_23_P365081	FOXL1	3.54403	-1.425	-0.0157491	0.866744	0.401125	FALSE	-0.83049	0.81266	0.16775	0.631389	4.92847
CUST_6678_PI416261804	FOXE3	2.27198	-2.45986	0.120388	0.198001	0.112572	FALSE	-2.28075	-0.826466	0.0788347	0.718932	3.45877
A_23_P112666	FOXE3	3.11919	-2.14297	0.381273	2.41494e-05	2.12259e-05	TRUE	-1.89707	0.0995172	0.0788347	0.718932	4.14091
A_24_P168033	FOXJ1	2.24041	-4.25131	0.074061	0.429464	0.223356	FALSE	-3.97087	-1.66975	0.125174	1.15227	2.26408
A_23_P348636	FOXJ1	2.92033	-4.33642	0.67383	0	0	TRUE	-3.97087	-0.971415	0.125174	1.15227	2.75147
CUST_16655_PI416261804	FOXC2	2.23591	-1.77047	0.389572	1.54329e-05	1.37673e-05	TRUE	-1.58471	-0.291313	0.0830808	0.661546	4.13441
A_24_P82358	FOXC2	2.15691	-0.244216	0.09575	0.306572	0.166303	FALSE	-0.0650184	1.18268	0.0830808	0.661546	5.59559
A_23_P216664	FOXE1	57.3702	-3.67249	0.0490951	0.600724	0.296873	FALSE	-3.67249	-0.916091	0	0.0480459	2.701
A_23_P216667	FOXE1	36.0728	-3.67162	-0.0536319	0.567464	0.282938	FALSE	-3.67162	-1.93847	0	0.0480459	2.3168
A_23_P413585	FOXD2	14.8546	-2.34826	-0.112638	0.228649	0.128169	FALSE	-2.34826	-0.247967	0	0.14139	3.72869
A_23_P86171	FOXD2	14.7641	-3.13552	0.177518	0.0565989	0.0356841	TRUE	-3.13552	-1.04802	0	0.14139	2.97917
A_24_P230570	FOXS1	1.63161	2.10711	0.266274	0.00386277	0.00280731	TRUE	3.47758	5.13162	0.839948	1.8537	10.0739
CUST_6644_PI416261804	FOXS1	1.44657	-0.519635	0.694478	0	0	TRUE	0.695409	2.16187	0.839948	1.8537	6.54962
A_23_P151426	FOXO1	1.12169	0.552236	0.956724	0	0	TRUE	2.94778	5.51133	2.13565	4.42108	8.82694
A_24_P22079	FOXO1	0.93958	-1.91798	0.919706	0	0	TRUE	0.0886342	2.23598	2.13565	4.42108	5.892
CUST_12894_PI416261804	FLI1	2.01806	-7.96465	0.245102	0.00800587	0.00562621	TRUE	-3.82794	-1.97782	2.04985	2.96664	2.71643
A_24_P355649	FLI1	1.23668	-2.71408	0.705597	0	0	TRUE	-0.179075	0.954698	2.04985	2.96664	5.55023
CUST_15598_PI416261804	FLII	1.46482	-6.41064	0.330107	0.000295909	0.000238049	TRUE	1.13803	2.03892	5.15332	5.76834	6.50623
A_23_P4425	FLII	1.19569	-4.04195	0.463258	1.63637e-07	1.68294e-07	TRUE	2.11983	2.8552	5.15332	5.76834	7.38651
CUST_14265_PI416261804	MLANA	1.9123	-6.96215	0.054825	0.558865	0.279409	FALSE	-3.84345	-2.24921	1.63087	2.46454	2.12054
A_23_P43350	MLANA	2.16245	-7.4106	0.231738	0.0123132	0.00847771	TRUE	-3.88393	-2.08114	1.63087	2.46454	1.97282
CUST_14400_PI416261804	FLNB	0.999566	-6.05427	0.503863	8.12853e-09	9.09984e-09	TRUE	-2.5834	-1.00764	3.47239	5.04883	3.09614
A_23_P211878	FLNB	0.928722	-2.25187	0.865354	0	0	TRUE	0.973016	2.43709	3.47239	5.04883	6.42493
A_24_P253818	FLOT2	1.66833	-13.3685	0.576608	1.25608e-11	1.68656e-11	TRUE	-3.24792	-1.19354	6.06632	7.29772	3.43861
A_23_P55319	FLOT2	1.0531	-2.91612	0.748916	0	0	TRUE	3.47236	4.76915	6.06632	7.29772	9.34164
A_24_P246125	FLT1	2.12213	-11.123	0.266649	0.00381127	0.00277156	TRUE	-3.74255	-1.57565	3.47785	4.49895	3.61122
CUST_16950_PI416261804	FLT3	1.08131	-2.23108	0.916773	0	0	TRUE	-1.56767	0.785337	0.613531	2.78961	5.11582
A_23_P99442	FLT3	1.49161	-3.59874	0.906663	0	0	TRUE	-2.68359	0.562266	0.613531	2.78961	4.43681
CUST_11708_PI416261804	FLT3LG	1.27572	-4.04966	0.267312	0.00372156	0.00270973	TRUE	-2.1197	-0.550212	1.51284	2.74312	3.77797
A_23_P78742	FLT3LG	1.28392	-4.63572	0.395656	1.10286e-05	9.96012e-06	TRUE	-2.69336	-1.11379	1.51284	2.74312	3.26438
CUST_15184_PI416261804	FMO1	18.6328	-3.74159	-0.0972413	0.299064	0.162692	FALSE	-3.74159	-2.03086	0	0.0918123	2.38452
A_23_P149613	FMO1	34.5867	-3.81255	0.0126111	0.893118	0.410463	FALSE	-3.81255	-0.637062	0	0.0918123	3.13536
A_24_P736006	FMO2	1.00552	-4.32925	0.189148	0.0420004	0.0269967	TRUE	-3.93157	-2.93472	0.395491	1.38687	1.66685
A_23_P355295	FMO2	2.29524	-2.87698	0.768877	0	0	TRUE	-1.96924	0.306213	0.395491	1.38687	3.41849
A_23_P155601	FMO3	1.35891	-4.27017	-0.0780986	0.404669	0.212315	FALSE	-3.97087	-3.37699	0.220252	0.657278	1.61035
A_23_P155596	FMO3	3.20008	-4.67569	0.165226	0.0763169	0.0470954	TRUE	-3.97087	-2.57235	0.220252	0.657278	1.9001
A_24_P28562	FMO4	1.53234	-4.84615	0.49188	2.05373e-08	2.23766e-08	TRUE	-3.76193	-1.43467	0.707562	2.22632	2.41545
A_23_P160992	FMO4	1.54998	-3.73279	0.738898	0	0	TRUE	-2.63608	-0.282036	0.707562	2.22632	3.13084
A_23_P114883	FMOD	1.61361	-2.0958	0.718131	0	0	TRUE	-0.673991	0.788234	0.881135	1.78732	5.32972
CUST_14759_PI416261804	FMOD	1.54402	-1.09548	0.0713926	0.446318	0.230815	FALSE	0.265012	1.66418	0.881135	1.78732	6.31087
A_24_P93967	FMR1	1.20213	-3.23925	0.408316	5.36428e-06	4.95294e-06	TRUE	3.14039	3.91737	5.30696	5.9533	8.89509
CUST_267_PI416408490	FMR1	1.34855	-6.43102	0.594212	2.04259e-12	2.8728e-12	TRUE	0.725682	1.59731	5.30696	5.9533	6.60983
A_24_P40417	FMR1	1.65986	-7.81972	0.210303	0.023457	0.0156006	TRUE	0.989064	2.0619	5.30696	5.9533	6.85473
CUST_10375_PI416261804	AFF2	1.41582	-3.17942	0.867286	0	0	TRUE	-1.6165	1.05958	1.1039	2.99404	6.01795
A_23_P217468	AFF2	1.421	-3.43853	0.900051	0	0	TRUE	-1.86989	0.815989	1.1039	2.99404	5.04431
CUST_14240_PI416261804	FN1	1.10646	-6.19346	0.580314	8.64642e-12	1.1735e-11	TRUE	-1.54358	0.122675	4.20249	5.70843	5.01062
A_24_P334130	FN1	1.31114	-7.46436	0.673784	0	0	TRUE	-1.95429	0.0202065	4.20249	5.70843	4.65514
A_24_P85539	FN1	0.961074	-5.68016	0.629583	3.73035e-14	5.81961e-14	TRUE	-1.64125	-0.193935	4.20249	5.70843	4.45368
A_24_P119745	FN1	0.927614	-3.72719	0.775634	0	0	TRUE	0.171099	1.56803	4.20249	5.70843	5.90848
A_24_P124831	FNTB	1.234	-5.13791	0.662526	4.44089e-16	7.66522e-16	TRUE	0.303901	2.05689	4.40991	5.83049	6.39217
A_23_P25835	FNTB	0.93578	-2.36191	0.867448	0	0	TRUE	1.76479	3.09414	4.40991	5.83049	7.00893
A_32_P178513	FOLH1	1.02927	-4.94088	0.89781	0	0	TRUE	-0.742497	2.03058	4.079	6.77322	5.66428
A_23_P47616	FOLH1	0.954453	-1.05493	0.957727	0	0	TRUE	2.83829	5.40979	4.079	6.77322	8.57613
A_24_P252996	FOLR3	3.21044	-3.90857	-0.0422025	0.652846	0.318196	FALSE	-3.90857	-2.71659	0	0.371283	1.93005
CUST_15705_PI416261804	FOS	1.00914	-4.70303	0.882386	0	0	TRUE	-0.212523	2.70823	4.44985	7.34415	6.67466
A_23_P345581	FOSL2	0.941444	-4.23682	0.648321	3.55271e-15	5.86621e-15	TRUE	-1.29774	0.237257	3.12188	4.75236	4.7131
A_23_P218555	FOSL2	1.20278	-4.91906	0.736215	0	0	TRUE	-1.16414	0.796954	3.12188	4.75236	5.03991
A_23_P348121	FOSL2	1.27866	-3.30791	0.734903	0	0	TRUE	0.683924	2.76875	3.12188	4.75236	7.78043
CUST_13898_PI416261804	FPR1	1.35951	-3.98406	0.078779	0.400575	0.210445	FALSE	-2.88829	-1.06042	0.806007	2.15052	3.37899
A_23_P38795	FPR1	1.06501	-1.06376	0.699074	0	0	TRUE	-0.205362	1.22655	0.806007	2.15052	5.0738
CUST_885_PI416573500	FPR2	13.3226	-3.50957	0.0149093	0.873789	0.403696	FALSE	-3.50957	-0.0331467	0	0.260941	3.59308
CUST_15056_PI416261804	FPR3	2.7032	-3.86426	-0.0909006	0.331829	0.178328	FALSE	-3.86426	-2.79949	0	0.393893	2.06073
A_23_P208167	FPR3	1.73316	-3.95076	0.227961	0.0138501	0.00948295	TRUE	-3.95076	-3.26808	0	0.393893	1.6528
CUST_15200_PI416261804	FRK	1.7586	-2.53894	0.646692	4.44089e-15	7.28868e-15	TRUE	-2.02375	-0.10401	0.292957	1.38459	3.68813
A_23_P133665	FRK	1.70292	-4.40444	0.513612	3.72283e-09	4.26333e-09	TRUE	-3.90555	-2.04659	0.292957	1.38459	1.86768
CUST_16362_PI416261804	MTOR	1.52179	-6.07022	0.112739	0.22823	0.127961	FALSE	0.886668	1.69552	4.57153	5.10305	6.52028
A_23_P34606	MTOR	1.14038	-2.78559	0.0262626	0.779599	0.367999	FALSE	2.4277	3.03383	4.57153	5.10305	7.99509
CUST_9148_PI416261804	FRG1	2.27229	-7.87305	-0.054334	0.562396	0.280878	FALSE	5.43423	6.15361	5.85632	6.17291	10.9292
A_23_P121773	FRG1	1.78341	-5.67974	0.104727	0.263222	0.145238	FALSE	4.7645	5.32911	5.85632	6.17291	10.0886
A_23_P363778	FRZB	1.20916	-2.52344	0.875941	0	0	TRUE	1.37887	2.48765	3.2273	4.14429	6.99699
A_23_P10902	FRZB	1.40048	-2.06088	0.879148	0	0	TRUE	2.45891	3.74314	3.2273	4.14429	8.03583
CUST_11165_PI416261804	FSHB	6.47491	-3.86357	0.00119219	0.989866	0.434862	FALSE	-3.86357	-2.79255	0	0.16541	2.02241
A_24_P419132	CENPI	1.55658	-4.28956	0.00420241	0.96429	0.434862	FALSE	-3.93691	-3.0834	0.226554	0.77488	1.66486
A_23_P252292	CENPI	3.28436	-4.60246	-0.147213	0.114804	0.0686289	FALSE	-3.85837	-2.05747	0.226554	0.77488	2.21948
CUST_16929_PI416261804	FSHR	4.31554	-3.95076	0.140068	0.133706	0.0788679	TRUE	-3.95076	-2.57515	0	0.318756	1.70663
CUST_17060_PI416261804	FSHR	4.17641	-3.91735	0.140646	0.132094	0.0780135	TRUE	-3.91735	-2.58609	0	0.318756	1.83833
A_23_P108699	FSHR	4.76913	-3.89963	0.213655	0.021286	0.014232	TRUE	-3.89963	-2.37944	0	0.318756	1.82498
A_24_P919330	FTH1	0.777572	-2.27954	0.412308	4.24764e-06	3.95364e-06	TRUE	6.02753	7.06789	10.6833	12.0213	11.4807
A_32_P820503	FTH1	0.86374	-1.10201	0.895306	0	0	TRUE	8.12562	9.28128	10.6833	12.0213	13.9919
A_32_P111565	FTH1	1.09793	-4.14244	0.873544	0	0	TRUE	7.58709	9.05608	10.6833	12.0213	13.6133
A_23_P50504	FTL	0.640982	-1.84481	0.69499	0	0	TRUE	4.73665	5.80998	10.2678	11.9423	10.3484
A_32_P155247	FTL	0.683352	-2.00493	0.802714	0	0	TRUE	5.01156	6.15584	10.2678	11.9423	10.5817
A_23_P50498	FTL	0.725887	-2.1335	0.754503	0	0	TRUE	5.31974	6.53524	10.2678	11.9423	11.1486
A_32_P158433	FTL	1.06938	-10.241	0.669843	2.22045e-16	3.91572e-16	TRUE	0.739162	2.52985	10.2678	11.9423	6.78268
CUST_4420_PI416261804	FTL	1.3519	-5.95112	0.892946	0	0	TRUE	7.92984	10.1936	10.2678	11.9423	14.2695
CUST_12648_PI416261804	ADAM2	1	0	0	1	0.434862	FALSE	-3.87541	-2.68864	0	0	1.93554
A_23_P136832	ADAM2	1	0	0	1	0.434862	FALSE	-3.91074	-2.86464	0	0	1.85373
CUST_15224_PI416261804	NR5A1	4.0856	-3.89105	-0.0818048	0.38267	0.202121	FALSE	-3.89105	-3.05661	0	0.20424	1.8139
A_23_P216915	NR5A1	9.27881	-3.84153	-0.0390689	0.677127	0.328072	FALSE	-3.84153	-1.94643	0	0.20424	2.162
CUST_9969_PI416261804	FUCA1	2.20865	-9.99914	0.196276	0.034717	0.0225894	TRUE	-1.55327	-0.448939	3.824	4.32401	3.98362
A_23_P11543	FUCA1	1.56011	-4.24445	0.308735	0.000746429	0.000580914	TRUE	1.72142	2.50148	3.824	4.32401	7.11784
CUST_7664_PI416261804	FUCA2	1.22202	-5.46353	0.414355	3.76391e-06	3.51899e-06	TRUE	-0.907401	0.486612	3.72836	4.86911	4.91996
A_23_P145408	FUCA2	0.76885	-1.54948	0.798822	0	0	TRUE	1.31707	2.19414	3.72836	4.86911	6.80694
CUST_15557_PI416261804	GAST	5.46823	-3.90868	0.025707	0.784146	0.369671	FALSE	-3.90868	-1.05154	0	0.522497	2.91157
A_23_P159191	GAST	9.2087	-0.445776	0.122963	0.188509	0.107694	FALSE	-0.445776	4.36574	0	0.522497	7.64732
CUST_15655_PI416261804	FUS	2.63735	-13.001	0.30939	0.0007263	0.000565939	TRUE	3.82344	4.74411	6.37931	6.7284	9.45997
A_23_P106887	FUS	3.69213	-20.666	0.313105	0.000621169	0.000487079	TRUE	2.88719	4.17608	6.37931	6.7284	8.10116
A_24_P522678	FUT1	1.41691	-3.69752	0.0559347	0.550923	0.276102	FALSE	-1.0801	0.424851	1.84727	2.9094	4.81956
A_23_P107963	FUT1	3.48139	-6.84055	0.831547	0	0	TRUE	-0.409486	3.28822	1.84727	2.9094	7.66238
A_24_P295609	FUT4	2.80296	-8.10887	0.245524	0.00789507	0.00555141	TRUE	-3.91651	-2.19933	1.49569	2.10832	2.04935
A_23_P12965	FUT4	1.63098	-3.3097	0.589424	3.38396e-12	4.70228e-12	TRUE	-0.870258	0.128932	1.49569	2.10832	4.57853
CUST_207_PI417507815	FUT5	14.3927	-3.81502	-0.039728	0.671991	0.325997	FALSE	-3.81502	-1.48524	0	0.161872	2.40765
A_23_P101759	FUT5	8.47914	-1.65937	-0.0503486	0.591448	0.293001	FALSE	-1.65937	-0.286833	0	0.161872	3.90338
CUST_12444_PI416261804	FUT7	3.08616	-3.80592	0.135547	0.146842	0.085861	TRUE	-3.5947	-1.54952	0.0684386	0.731133	2.48896
A_23_P170534	FUT7	3.39713	-2.72238	-0.0158021	0.866299	0.400962	FALSE	-2.48988	-0.238623	0.0684386	0.731133	3.73827
A_23_P27367	KDSR	1.21119	-4.63352	0.48395	3.72031e-08	3.98779e-08	TRUE	0.787412	1.93131	4.47569	5.42013	6.56374
A_32_P164494	KDSR	1.43942	-7.99945	0.15838	0.0894957	0.0545859	TRUE	-1.55705	-0.197598	4.47569	5.42013	4.44067
A_23_P38770	KDSR	1.03474	-1.88804	0.797492	0	0	TRUE	2.74313	3.72038	4.47569	5.42013	8.22654
A_24_P938577	KDSR	0.62134	-6.69956	0.116907	0.211378	0.119406	FALSE	-3.91863	-3.33181	4.47569	5.42013	1.72152
A_32_P515088	KDSR	1.14297	-4.45099	0.701677	0	0	TRUE	0.664585	1.74405	4.47569	5.42013	6.37579
CUST_16091_PI416261804	DARC	2.04661	-8.95003	0.545346	2.45303e-10	3.03067e-10	TRUE	-2.30623	-0.558036	3.24624	4.10043	3.79744
A_23_P115161	DARC	1.69588	-7.88526	0.822281	0	0	TRUE	-2.38002	-0.931411	3.24624	4.10043	3.28868
CUST_15516_PI416261804	DARC	1.68086	-3.48549	0.866364	0	0	TRUE	1.97099	3.40677	3.24624	4.10043	8.16798
CUST_14461_PI416261804	FZD2	0.786493	-4.60295	0.293778	0.00137066	0.0010412	TRUE	-3.97087	-2.86214	0.803674	2.21338	1.67973
A_23_P141362	FZD2	1.66903	-3.62582	0.771993	0	0	TRUE	-2.28447	0.0683779	0.803674	2.21338	4.06001
CUST_10153_PI416261804	IFI6	0.858104	-4.41762	0.604856	6.4504e-13	9.37649e-13	TRUE	1.90539	2.70069	7.36858	8.2954	6.87529
CUST_14151_PI416261804	G6PC	7.56859	-2.80678	-0.175408	0.05965	0.0374594	FALSE	-2.48414	-0.103665	0.0426288	0.357148	3.34067
A_23_P207371	G6PC	2.84125	-4.09199	0.0152359	0.871048	0.40276	FALSE	-3.97087	-3.07724	0.0426288	0.357148	1.59297
A_23_P385017	G6PC	1.87219	-3.99497	0.198659	0.0325328	0.0212427	TRUE	-3.91516	-3.32632	0.0426288	0.357148	1.69828
CUST_15234_PI416261804	G6PD	0.965945	-4.88453	-0.0109672	0.906983	0.415436	FALSE	0.0269525	0.884204	5.08464	5.97211	5.2902
A_23_P34093	G6PD	1.84702	-10.8029	0.157788	0.0907156	0.0552718	TRUE	-1.41147	0.227711	5.08464	5.97211	4.43676
CUST_11381_PI416261804	SLC37A4	2.88625	-14.1543	0.628088	4.4631e-14	6.93276e-14	TRUE	-3.32744	-0.738707	3.75118	4.6481	2.8331
A_23_P35970	SLC37A4	0.987922	-1.53365	0.455179	2.84284e-07	2.87532e-07	TRUE	2.17222	3.05831	3.75118	4.6481	7.50012
A_23_P120947	XRCC6	2.84963	-18.1677	0.177846	0.0561363	0.0354143	TRUE	3.68987	4.65877	7.67033	8.01034	8.80616
A_23_P120942	XRCC6	1.43893	-3.0138	0.117976	0.207204	0.117291	FALSE	8.02328	8.51253	7.67033	8.01034	13.2444
A_23_P39766	GLS	0.77675	1.31296	0.825864	0	0	TRUE	6.09053	7.57627	6.15072	8.06349	12.3349
A_23_P138665	GLUD1	0.998525	-1.79139	0.889138	0	0	TRUE	5.10429	6.52847	6.90587	8.33215	11.3714
A_23_P45361	GLUD2	1.90143	1.31983	0.114515	0.220938	0.124288	FALSE	2.55631	4.26298	0.650288	1.54786	8.81853
CUST_287_PI416408490	GLUD2	1.65858	2.1319	0.109796	0.240682	0.134132	FALSE	3.21046	4.69915	0.650288	1.54786	9.48119
A_24_P925314	GM2A	0.742228	-2.27683	0.817187	0	0	TRUE	1.11413	2.07375	4.56863	5.86151	6.74802
A_24_P114936	GM2A	1.11509	-7.19896	0.5759	1.3483e-11	1.80708e-11	TRUE	-2.10453	-0.662856	4.56863	5.86151	3.94723
A_23_P144872	GM2A	0.96347	-4.62415	0.828536	0	0	TRUE	-0.222414	1.02324	4.56863	5.86151	5.74383
A_23_P144866	GM2A	0.996928	-6.01163	0.776966	0	0	TRUE	-1.45704	-0.168127	4.56863	5.86151	4.39272
CUST_8674_PI416261804	GMDS	1.35815	-6.531	0.308741	0.000746227	0.000580803	TRUE	-2.03981	-0.773155	3.30683	4.23946	4.11799
A_23_P72068	GMDS	0.995427	-4.02773	0.446446	5.08371e-07	5.05775e-07	TRUE	-0.736014	0.19235	3.30683	4.23946	5.10581
A_23_P205611	GMFB	1.40589	-7.02534	0.517067	2.80611e-09	3.24012e-09	TRUE	1.9846	3.39912	6.40868	7.41482	8.50459
A_24_P172768	GMFB	0.887776	-2.3036	0.69687	0	0	TRUE	3.38587	4.2791	6.40868	7.41482	8.98543
CUST_4684_PI416261804	GML	1	0	0	1	0.434862	FALSE	-3.93157	-2.95795	0	0	1.77935
A_23_P59976	GML	1	0	0	1	0.434862	FALSE	-2.62193	-0.2006	0	0	3.75063
CUST_4825_PI416261804	GMPR	1.34556	-5.72455	0.811858	0	0	TRUE	-2.52246	-0.466046	2.37974	3.90804	3.01104
A_24_P277657	GMPR	1.06646	-3.51856	0.852614	0	0	TRUE	-0.980669	0.649193	2.37974	3.90804	4.64816
CUST_9460_PI416261804	GNA11	1.53524	-7.16745	0.542861	3.06668e-10	3.76571e-10	TRUE	1.10749	2.30863	5.39001	6.17239	6.80197
A_23_P142289	GNA11	1.37318	-4.88704	0.319242	0.000477686	0.00037809	TRUE	2.51439	3.58873	5.39001	6.17239	8.43806
A_23_P354270	GNA12	1.39451	-9.48183	0.344633	0.000151654	0.000124897	TRUE	-3.29764	-1.38629	4.43467	5.80529	3.25662
A_23_P215265	GNA12	0.898615	-4.1571	0.813129	0	0	TRUE	-0.172039	1.05962	4.43467	5.80529	5.70074
A_24_P98086	GNA12	0.784686	-0.806818	0.853203	0	0	TRUE	2.67301	3.74851	4.43467	5.80529	8.48986
CUST_8897_PI416261804	GNA15	1.26586	-4.75526	0.263037	0.00433451	0.00313311	TRUE	-3.11743	-1.11728	1.29385	2.87392	3.50542
A_24_P331128	GNA15	1.38057	-4.02906	0.549322	1.70958e-10	2.13423e-10	TRUE	-2.24281	-0.0614135	1.29385	2.87392	4.5058
CUST_12247_PI416261804	GNAI1	1.19699	-6.35259	0.710202	0	0	TRUE	1.01778	2.18733	6.15742	7.1345	7.13983
A_23_P122976	GNAI1	1.41706	-6.17391	0.562262	5.10534e-11	6.58395e-11	TRUE	2.5515	3.93608	6.15742	7.1345	8.02856
CUST_15928_PI416261804	GNAI2	1.05241	-6.89231	0.351038	0.000111751	9.30207e-05	TRUE	0.384425	1.63543	6.91438	8.10309	5.79833
A_23_P144113	GNAI2	0.879072	-4.61684	0.529465	9.90914e-10	1.17945e-09	TRUE	1.4614	2.50636	6.91438	8.10309	6.64803
CUST_7374_PI416261804	GNAI3	1.38604	-4.31866	-0.0731406	0.435236	0.22586	FALSE	0.819311	1.72394	3.70695	4.35963	6.54367
A_24_P353912	GNAI3	1.30998	-5.17094	0.394151	1.19921e-05	1.08078e-05	TRUE	-0.314916	0.540072	3.70695	4.35963	5.31146
A_23_P38689	GNAL	1.42656	-5.75087	0.883708	0	0	TRUE	-0.066212	3.02968	3.98488	6.15506	6.37845
A_24_P339436	GNAL	1.53746	-5.44619	0.845896	0	0	TRUE	0.68041	4.01698	3.98488	6.15506	7.11244
A_23_P26582	GNAO1	1.63292	-7.8757	0.784904	0	0	TRUE	5.32332	6.45233	8.08308	8.77448	11.379
A_32_P235145	GNAO1	1.49986	-10.0355	0.422572	2.29856e-06	2.18089e-06	TRUE	2.08797	3.12498	8.08308	8.77448	7.79178
CUST_15468_PI416261804	GNAQ	0.991644	-4.43032	0.421868	2.39886e-06	2.273e-06	TRUE	1.17354	2.10655	5.65108	6.59195	7.09044
A_24_P585770	GNAQ	1.20202	-6.10175	0.276615	0.00264839	0.00195826	TRUE	0.690941	1.82188	5.65108	6.59195	7.01179
CUST_869_PI416573500	GNAT2	2.18446	-3.88475	-0.00185066	0.98427	0.434862	FALSE	-3.88475	-2.93763	0	0.433574	1.85015
CUST_898_PI416379584	GNAT2	3.00228	-3.9022	-0.150069	0.107855	0.0647971	FALSE	-3.9022	-2.60048	0	0.433574	1.81244
CUST_11221_PI416261804	GNAZ	1.2721	-8.15143	0.551376	1.41605e-10	1.77771e-10	TRUE	-0.430575	0.564691	6.06935	6.85173	5.58704
A_23_P211363	GNAZ	2.2915	-11.4782	-0.268599	0.00355294	0.00259288	FALSE	2.42972	4.22253	6.06935	6.85173	8.91021
A_23_P416581	GNAZ	1.02271	0.693252	0.558921	7.00993e-11	8.96933e-11	TRUE	6.90043	7.70058	6.06935	6.85173	12.5663
A_24_P71021	GNB1	1.02974	-7.88597	0.388794	1.61024e-05	1.43384e-05	TRUE	1.27561	2.0279	8.89697	9.62753	7.19173
A_23_P22926	GNB1	1.06444	-3.467	0.635283	1.86517e-14	2.95565e-14	TRUE	6.0033	6.78094	8.89697	9.62753	11.6933
CUST_6535_PI416261804	GNB2	0.836364	-2.42894	0.53123	8.51558e-10	1.01732e-09	TRUE	3.47142	4.26202	7.05478	8.00007	8.76373
A_23_P82296	GNB2	0.926255	-3.91406	0.324529	0.000379227	0.000302642	TRUE	2.62046	3.49604	7.05478	8.00007	7.70216
CUST_16269_PI416261804	GNB3	1.26458	-4.57878	0.444905	5.62319e-07	5.57531e-07	TRUE	-2.23832	-0.631232	1.85078	3.12162	3.79754
A_23_P76350	GNB3	1.42992	-4.59365	0.823358	0	0	TRUE	-1.94719	-0.129992	1.85078	3.12162	4.00789
CUST_6618_PI416261804	GNG3	0.946063	-4.60866	0.853985	0	0	TRUE	3.4709	4.99588	8.54018	10.1521	9.24596
A_23_P139192	GNG3	1.11681	-5.12496	0.868808	0	0	TRUE	4.41284	6.21306	8.54018	10.1521	10.3589
CUST_5573_PI416261804	GNG5	0.806956	1.44759	0.333897	0.000249341	0.000201895	TRUE	4.84033	6.39108	4.20437	6.1261	10.9369
A_23_P148513	GNG5	0.952425	-2.11748	0.866803	0	0	TRUE	1.88686	3.71717	4.20437	6.1261	7.97015
A_23_P153897	GNG7	0.995337	-1.90271	0.96104	0	0	TRUE	4.61476	8.08454	6.548	10.034	10.8144
A_24_P279749	GNG7	0.901687	-3.52535	0.944197	0	0	TRUE	2.3789	5.52221	6.548	10.034	8.30171
A_32_P136295	GNG7	1.01057	-0.762645	0.96694	0	0	TRUE	5.85455	9.37742	6.548	10.034	11.7328
A_23_P112251	DNAJC25-GNG10	2.81989	4.48748	-0.00645446	0.945177	0.429227	FALSE	4.48748	5.61053	0	0.398259	10.2123
CUST_5516_PI416261804	GNG11	1.01966	-3.63134	0.764971	0	0	TRUE	0.822596	2.01233	4.36808	5.53488	6.54069
A_23_P111701	GNG11	1.12799	-1.91009	0.766331	0	0	TRUE	3.01707	4.33321	4.36808	5.53488	8.87143
A_23_P123096	GNGT1	1	0	0	1	0.434862	FALSE	-3.91672	-3.31228	0	0	1.67267
A_24_P196665	GNGT1	1	0	0	1	0.434862	FALSE	-3.91028	-3.00555	0	0	1.85486
CUST_11576_PI416261804	GNGT2	1.26601	-4.60701	0.414333	3.76888e-06	3.52277e-06	TRUE	-3.84572	-1.86171	0.601328	2.16847	2.3314
A_23_P26994	GNGT2	1.23413	-4.66896	0.504392	7.79568e-09	8.73502e-09	TRUE	-3.92685	-1.9928	0.601328	2.16847	2.00335
CUST_11648_PI416261804	GNL1	2.03329	-12.8375	0.0738029	0.431078	0.224025	FALSE	-1.12131	-0.0597349	5.7622	6.28429	4.16198
A_23_P145289	GNL1	1.30492	-5.72378	-0.206951	0.0258154	0.0170764	FALSE	1.79545	2.47674	5.7622	6.28429	7.04041
CUST_61_PI416383280	GNRH2	2.12631	-3.92321	0.167821	0.0717493	0.0445005	TRUE	-3.92321	-2.43418	0	0.700288	1.87567
A_24_P323072	GNRH2	3.23465	-2.74797	0.109137	0.243533	0.135527	FALSE	-2.74797	-0.482787	0	0.700288	3.70369
A_23_P40272	GNRH2	3.15428	-0.569763	0.161878	0.0825519	0.0506807	TRUE	-0.569763	1.63914	0	0.700288	5.73861
CUST_9168_PI416261804	GNS	3.45082	-17.9657	0.273826	0.00293637	0.00216282	TRUE	-1.95004	-0.602567	4.64113	5.03161	4.33126
A_23_P139632	GNS	2.47312	-12.5268	0.236061	0.0107389	0.00744534	TRUE	-1.04872	-0.0830155	4.64113	5.03161	5.03621
A_23_P258978	GOLGA1	1.58935	-5.80185	0.287613	0.00174472	0.00131257	TRUE	0.3373	1.11531	3.86268	4.3522	5.7063
A_23_P258972	GOLGA1	1.11536	-1.64015	0.583841	6.03428e-12	8.26196e-12	TRUE	2.66815	3.21414	3.86268	4.3522	7.98064
A_23_P9426	GOLGA2	1.87765	-6.32235	0.111764	0.232304	0.129967	FALSE	3.84987	4.56585	5.41752	5.79884	9.3783
A_24_P910297	GOLGA2	2.73442	-13.8967	0.12427	0.183819	0.105235	FALSE	0.917096	1.95978	5.41752	5.79884	6.46483
A_23_P98864	GOLGA3	2.74439	-11.4952	0.00745934	0.936658	0.426172	FALSE	0.614042	2.20963	4.41236	4.99376	7.09583
A_24_P692600	GOLGA3	3.45194	-18.5421	0.298143	0.00115169	0.000881524	TRUE	-3.31091	-1.30395	4.41236	4.99376	3.0204
A_23_P203819	GOLGA3	1.14507	-1.16035	0.434484	1.09837e-06	1.06607e-06	TRUE	3.8921	4.55784	4.41236	4.99376	9.38141
A_24_P187706	GOLGA4	0.614987	0.654682	0.625028	6.43929e-14	9.91145e-14	TRUE	3.09744	3.90258	3.97205	5.28124	8.725
A_32_P170895	GOLGA4	1.58596	-9.89665	0.428394	1.60774e-06	1.54213e-06	TRUE	-3.59715	-1.52082	3.97205	5.28124	3.06345
A_23_P256391	GOLGA4	0.620405	-1.16571	0.595688	1.74527e-12	2.4648e-12	TRUE	1.29857	2.1108	3.97205	5.28124	6.83361
A_23_P135787	GOLGB1	1.7091	-8.37047	0.483631	3.80897e-08	4.07917e-08	TRUE	-1.17328	0.144197	4.21109	4.98194	4.73895
A_24_P240137	GOLGB1	1.32654	-3.51642	0.506591	6.54886e-09	7.37374e-09	TRUE	2.06973	3.0923	4.21109	4.98194	7.58666
A_24_P742954	GOT1	1.67327	-15.3686	0.59239	2.47757e-12	3.47181e-12	TRUE	-2.23121	-0.19202	7.85136	9.07005	3.86982
A_23_P63825	GOT1	1.06123	-3.55427	0.832788	0	0	TRUE	4.7778	6.07111	7.85136	9.07005	10.4345
A_24_P81473	GOT1	1.2579	-5.1346	0.887086	0	0	TRUE	4.74163	6.27462	7.85136	9.07005	10.6571
A_24_P692198	GOT2	1.18632	-7.69979	0.780647	0	0	TRUE	0.508793	1.68674	6.91935	7.91229	6.53266
A_32_P146871	GOT2	2.12455	-18.1752	0.591103	2.83751e-12	3.96224e-12	TRUE	-3.47476	-1.3652	6.91935	7.91229	2.75966
A_23_P106575	GOT2	1.23139	-4.95754	0.820219	0	0	TRUE	3.56286	4.78556	6.91935	7.91229	9.27568
A_23_P329133	GOT2	1.63448	-10.2341	0.666155	4.44089e-16	7.66522e-16	TRUE	1.07537	2.69831	6.91935	7.91229	6.87979
A_23_P63254	SFN	0.642038	1.02089	0.188827	0.0423566	0.0272091	TRUE	1.02089	2.61463	0	2.48232	7.35203
CUST_16938_PI416261804	SFN	1.68136	-2.42007	0.851273	0	0	TRUE	-2.42007	1.75361	0	2.48232	3.59639
CUST_16376_PI416261804	GP1BA	1.61248	-4.56037	0.0615938	0.511293	0.259185	FALSE	-3.91624	-2.76158	0.399467	1.11555	1.83907
A_24_P270829	GP1BA	2.57122	-4.93142	0.00905835	0.923118	0.421403	FALSE	-3.9043	-2.06311	0.399467	1.11555	2.24494
CUST_78_PI416383280	GP1BB	1	0	0	1	0.434862	FALSE	5.0134	6.24389	0	0	10.9095
A_23_P29124	GP1BB	1	0	0	1	0.434862	FALSE	6.38878	7.77033	0	0	12.3007
CUST_1201_PI416261804	GP2	0.601009	-4.53927	0.129631	0.16547	0.0956962	TRUE	-3.97087	-3.49061	0.94575	1.74484	1.54606
CUST_295_PI416408490	GPR3	1.5587	-5.25555	-0.0531607	0.570878	0.284388	FALSE	-2.65649	-0.0521533	1.66745	3.33829	3.8079
A_23_P348808	GPR3	1.26091	-6.07337	-0.323513	0.000396559	0.000316051	FALSE	-3.97087	-1.86409	1.66745	3.33829	2.15089
A_23_P35000	GPR3	1.03828	-3.08643	-0.181668	0.0509732	0.0323721	FALSE	-1.35515	0.379653	1.66745	3.33829	4.91705
A_23_P16047	GPR4	2.21635	-5.73524	0.118988	0.203307	0.11531	FALSE	-3.65329	-1.81969	0.939355	1.76666	2.3354
A_23_P357284	GPR4	1.73859	-3.36721	0.627576	4.75175e-14	7.36498e-14	TRUE	-1.73406	-0.295715	0.939355	1.76666	4.38329
A_23_P40334	NPBWR2	0.902782	-3.64027	0.292742	0.00142792	0.00108319	TRUE	-3.64027	-1.51028	0	2.35936	2.79884
CUST_474_PI416408490	NPBWR2	1.22738	-3.88365	0.802421	0	0	TRUE	-3.88365	-0.987807	0	2.35936	2.48058
CUST_1450_PI416261804	NPBWR2	0.229788	-3.97087	-0.0649013	0.488831	0.249439	FALSE	-3.97087	-3.42871	0	2.35936	1.58223
A_23_P114299	CXCR3	7.43456	-3.91516	0.0373555	0.690547	0.333425	FALSE	-3.91516	-2.58022	0	0.179559	1.82369
CUST_14289_PI416261804	CXCR3	8.50487	-0.618015	0.0402248	0.66813	0.324412	FALSE	-0.618015	0.909109	0	0.179559	5.43846
CUST_14107_PI416261804	GPR12	1.58889	-2.9477	-0.256553	0.00543707	0.00388714	FALSE	3.08593	4.80033	3.7974	4.8764	9.51207
A_23_P48320	GPR12	1.92775	-5.82497	-0.248913	0.00705184	0.00498417	FALSE	1.49545	3.57549	3.7974	4.8764	8.27875
CUST_13976_PI416261804	UTS2R	0.724152	-3.91974	-0.150966	0.105743	0.0636042	FALSE	-3.91974	-3.03304	0	1.22447	1.83004
A_23_P146885	UTS2R	1.06931	5.62979	-0.192996	0.0379243	0.0245434	FALSE	5.62979	6.93912	0	1.22447	11.3525
CUST_784_PI416261804	GPR15	5.26889	-3.94121	-0.0225509	0.810112	0.379599	FALSE	-3.94121	-2.90904	0	0.1959	1.84887
A_23_P6943	GPR15	14.6804	-3.40824	0.0168198	0.857776	0.397904	FALSE	-3.40824	-0.53234	0	0.1959	2.94583
CUST_6189_PI416261804	GPR17	0.908979	-6.3499	-0.128563	0.169013	0.0975622	FALSE	-3.75049	-2.24285	2.8597	4.51831	2.1984
CUST_1752_PI416261804	GPR18	4.27321	-3.97087	-0.0484923	0.605208	0.298749	FALSE	-3.97087	-2.70829	0	0.295463	1.82755
CUST_10074_PI416261804	GPR19	1.60299	-4.18009	0.271253	0.00322673	0.00236675	TRUE	0.112195	1.01376	2.67767	3.24009	6.2562
A_23_P99285	GPR19	1.35928	-2.62585	0.17637	0.0582435	0.0366448	TRUE	1.01386	1.77836	2.67767	3.24009	6.72551
A_23_P159237	GPR20	2.97615	-0.572351	0.601124	9.70779e-13	1.39303e-12	TRUE	-0.572351	1.50913	0	0.699385	5.75302
A_24_P266466	GPR20	2.84421	-1.92773	0.313649	0.000607017	0.000476354	TRUE	-1.92773	0.061472	0	0.699385	4.44666
CUST_2273_PI416261804	GPR21	0.954737	-4.2033	0.674336	0	0	TRUE	-3.70238	-1.39073	0.524664	2.94591	2.81331
A_23_P135219	GPR21	0.75021	-3.21983	0.681949	0	0	TRUE	-2.82622	-1.00977	0.524664	2.94591	3.66611
CUST_10673_PI416261804	LPAR4	2.71111	-4.33266	0.296405	0.00123473	0.000942325	TRUE	-3.7717	-1.67572	0.206911	0.980016	2.50231
A_23_P33868	LPAR4	2.00886	-4.38652	0.348371	0.000127003	0.000105244	TRUE	-3.97087	-2.41781	0.206911	0.980016	1.90984
CUST_1165_PI416261804	GPR25	3.9791	1.1588	0.0929231	0.321138	0.173231	FALSE	1.1588	2.09626	0	0.235597	6.71555
A_23_P316531	GPR25	5.46171	-0.184109	0.131552	0.159237	0.0924862	TRUE	-0.184109	1.10266	0	0.235597	5.70775
A_23_P305581	GPR26	1.44667	-2.27045	0.972116	0	0	TRUE	-1.58101	3.86882	0.476572	4.24372	7.83651
A_23_P415541	GPR26	1.29785	-0.273276	0.950857	0	0	TRUE	0.345243	5.23443	0.476572	4.24372	9.40114
CUST_2156_PI416261804	GPR27	1.28907	-5.94255	-0.0623463	0.506137	0.257062	FALSE	-3.14487	-1.52898	2.17032	3.42385	3.31049
A_23_P385835	GPR27	1.56301	-7.28247	-0.184421	0.0475017	0.0303024	FALSE	-3.89023	-1.93094	2.17032	3.42385	2.41959
A_23_P8640	GPER	0.820324	1.05425	0.800647	0	0	TRUE	3.32163	4.0939	2.76401	3.70543	8.86423
A_23_P42112	GPR31	14.0672	-3.53427	0.0950068	0.310358	0.168142	FALSE	-3.53427	-1.23155	0	0.163694	2.78149
CUST_1970_PI416261804	GPR31	9.62928	-3.83486	0.133175	0.154111	0.0897573	TRUE	-3.83486	-2.2586	0	0.163694	2.12862
CUST_1012_PI416261804	GPR32	21.9696	-3.92834	-0.0209275	0.823551	0.384868	FALSE	-3.92834	-0.857388	0	0.139782	2.72443
A_23_P142096	GPR32	17.4681	-3.53959	-0.0779974	0.40528	0.212589	FALSE	-3.53959	-1.09786	0	0.139782	3.045
CUST_5010_PI416261804	GPR35	2.5021	-6.87205	0.275795	0.00273033	0.00201658	TRUE	-3.89823	-2.17862	1.18852	1.87579	1.91878
A_23_P154245	GPR35	2.96641	-7.1495	0.00564373	0.952054	0.431428	FALSE	-3.62385	-1.58515	1.18852	1.87579	2.68788
A_23_P145995	GPR37	0.832033	-1.68356	0.932834	0	0	TRUE	2.7377	5.04223	5.31381	8.08357	8.50931
A_24_P85557	GPR37	1.86598	-13.8864	0.51032	4.85942e-09	5.52095e-09	TRUE	-3.97087	1.19744	5.31381	8.08357	2.46974
CUST_7011_PI416261804	MLNR	11.9957	0.967883	0.0760108	0.417383	0.217951	FALSE	0.967883	2.6272	0	0.138326	7.00518
A_23_P36905	MLNR	3.50573	-3.97087	-0.0580522	0.535921	0.269865	FALSE	-3.97087	-3.48593	0	0.138326	1.55618
A_23_P419696	GPR39	4.09816	-4.35867	0.245496	0.00790226	0.00555606	TRUE	-3.91277	-1.64427	0.108806	0.662347	2.6248
A_23_P79155	GPR39	2.29364	-2.58763	0.219326	0.0180055	0.0121389	TRUE	-2.33807	-1.06845	0.108806	0.662347	3.60519
A_23_P425240	GPR39	1.48427	-4.09667	0.108417	0.246677	0.137093	FALSE	-3.93517	-3.11356	0.108806	0.662347	1.73844
CUST_16888_PI416261804	FFAR1	1.36269	-0.730506	0.345369	0.000146473	0.000120781	TRUE	-0.382639	2.09857	0.255279	2.07609	5.99219
A_23_P39356	FFAR1	0.889383	-2.45286	0.448245	4.51597e-07	4.50887e-07	TRUE	-2.22582	-0.606424	0.255279	2.07609	3.82983
CUST_9805_PI416261804	FFAR3	1.06387	-3.89472	-0.0418118	0.655854	0.319352	FALSE	-3.89472	-2.99323	0	0.847362	1.86727
A_23_P56239	FFAR3	2.41464	-3.16117	-0.0170181	0.856117	0.39725	FALSE	-3.16117	-1.11509	0	0.847362	3.0441
CUST_14838_PI416261804	FFAR2	3.56743	-4.82235	-0.0435648	0.6424	0.313993	FALSE	-3.88234	-2.10366	0.263497	0.762087	2.01054
A_23_P397391	FFAR2	4.14093	-4.5958	-0.042571	0.650013	0.317042	FALSE	-3.50468	-1.44005	0.263497	0.762087	2.74797
CUST_12416_PI416261804	GRK5	1.68542	-7.5441	0.494029	1.74376e-08	1.90951e-08	TRUE	-1.30696	-0.149997	3.70065	4.3871	4.37161
A_23_P12884	GRK5	1.46419	-2.68931	0.506417	6.64021e-09	7.47395e-09	TRUE	2.72916	3.73427	3.70065	4.3871	8.56117
CUST_803_PI416573500	GRK6	1.00045	-3.74934	0.535552	5.85259e-10	7.06335e-10	TRUE	0.548436	1.55691	4.29583	5.30384	5.91894
CUST_8065_PI416261804	GRK6	1.08712	-4.17378	0.556417	8.8697e-11	1.12915e-10	TRUE	0.496304	1.59214	4.29583	5.30384	6.1179
CUST_830_PI416379584	GRK6	1.15362	-4.77392	0.56262	4.93385e-11	6.36967e-11	TRUE	0.181841	1.34472	4.29583	5.30384	5.77422
CUST_750_PI416261804	GPS1	1.51875	-8.03637	-0.00906434	0.923067	0.4214	FALSE	2.35476	3.20051	6.84189	7.39876	7.32999
A_23_P158662	GPS1	1.30972	-5.49412	-0.0489841	0.601549	0.297234	FALSE	3.46684	4.19619	6.84189	7.39876	8.69204
CUST_5649_PI416261804	GPS2	1.47962	-7.99917	-0.15253	0.102135	0.0616224	FALSE	0.975325	1.68886	6.06538	6.54763	6.23005
A_23_P218405	GPS2	2.25758	-13.1688	-0.234341	0.0113426	0.00784111	FALSE	0.524305	1.61301	6.06538	6.54763	6.20039
CUST_16704_PI416261804	GPT	1.8426	-7.16315	0.454808	2.91476e-07	2.94557e-07	TRUE	-3.44941	-1.28652	2.01549	3.18931	2.7554
A_23_P146339	GPT	1.09006	-1.13043	0.41024	4.79541e-06	4.44617e-06	TRUE	1.06657	2.3461	2.01549	3.18931	6.81589
CUST_15081_PI416261804	GPX1	1.04462	-4.03428	0.567354	3.12759e-11	4.09012e-11	TRUE	3.51046	4.69326	7.22246	8.35473	9.00803
A_23_P250671	GPX1	0.988827	0.652608	0.682094	0	0	TRUE	7.79437	8.91399	7.22246	8.35473	13.5848
CUST_11307_PI416261804	GPX2	2.50747	-3.74649	0.111464	0.233567	0.130608	FALSE	-3.74649	-1.84899	0	0.756739	2.2547
A_23_P3038	GPX2	1.92023	-2.5196	0.0344104	0.713838	0.342783	FALSE	-2.5196	-1.06649	0	0.756739	3.4441
A_23_P133474	GPX3	1.01592	-4.19774	0.901203	0	0	TRUE	0.751694	2.39799	4.87188	6.49238	6.56551
A_32_P120851	GPX3	0.858314	-8.12282	0.326478	0.00034793	0.000278538	TRUE	-3.94121	-2.55032	4.87188	6.49238	1.8777
CUST_8290_PI416261804	GPX5	8.41726	-3.94336	-0.056062	0.550015	0.275767	FALSE	-3.94336	-2.87529	0	0.12689	1.80623
A_24_P418816	GPX7	1.90258	-6.6432	0.00320631	0.97275	0.434862	FALSE	-3.1297	-1.51662	1.8467	2.69455	3.07311
A_23_P73972	GPX7	1.01467	-0.901979	0.51223	4.16479e-09	4.75607e-09	TRUE	0.971808	1.83208	1.8467	2.69455	6.60791
A_24_P39654	GRB2	3.5763	-23.2959	0.194878	0.0360548	0.0234017	TRUE	1.6552	3.26666	6.97679	7.42738	7.92973
CUST_10966_PI416261804	GRB7	1.34469	-3.64268	0.624939	6.4837e-14	9.97739e-14	TRUE	-3.40193	-0.953066	0.179033	2.00017	2.98645
A_23_P163992	GRB7	1.29214	-2.45201	0.62186	9.32587e-14	1.42285e-13	TRUE	-2.22067	0.132494	0.179033	2.00017	4.02739
CUST_13237_PI416261804	GRB14	1.46881	-2.50114	0.888281	0	0	TRUE	-0.535285	1.4468	1.33839	2.68784	6.08267
A_23_P154526	GRB14	1.34059	-0.784722	0.850617	0	0	TRUE	1.00952	2.81858	1.33839	2.68784	7.50839
CUST_13838_PI416261804	GRIA1	1.26061	-4.74726	0.917791	0	0	TRUE	1.94061	3.79093	5.30527	6.77307	8.54402
A_32_P177897	GRIA3	0.90274	-1.85689	0.914631	0	0	TRUE	2.81244	4.36783	5.17239	6.89536	9.16605
CUST_302_PI416408490	GRIA3	0.795324	-2.04847	0.894391	0	0	TRUE	2.06526	3.43558	5.17239	6.89536	8.75143
A_23_P89798	FECH	1.83127	-5.52488	0.598219	1.33005e-12	1.89252e-12	TRUE	1.29511	2.19856	3.72418	4.21753	6.6043
CUST_14228_PI416261804	FEN1	5.64682	-28.2192	-0.0651578	0.487112	0.248734	FALSE	-3.70976	-0.404239	4.34039	4.92577	3.05409
A_24_P73158	FEN1	1.49524	-5.74336	0.442151	6.72633e-07	6.63121e-07	TRUE	0.746577	1.62186	4.34039	4.92577	6.8863
A_24_P84898	FEN1	1.88219	-8.40115	0.559475	6.65263e-11	8.52358e-11	TRUE	-0.23173	0.870059	4.34039	4.92577	4.94102
CUST_1810_PI416261804	GPC4	1.56153	-6.55682	0.674333	0	0	TRUE	-3.38476	-0.950717	2.03137	3.59013	3.47237
A_23_P435407	GPC4	0.893117	-2.01152	0.869175	0	0	TRUE	-0.197266	1.19489	2.03137	3.59013	5.89415
CUST_11918_PI416261804	FER	1.03614	-1.22513	0.196212	0.0347766	0.0226251	TRUE	-0.0993167	0.915312	1.08655	2.0658	6.0525
[truncated: 56,694 more rows]

## Sheet: Legend
Supplementary Table 1: Parameters and quality metrics for microarray probe scaling. Before calculating microarray quantiles, all genes were scaled by subtracting the global mean log2(intensity) across all genes with corresponding RNA-Seq data (global scale = -5.253119). m and b correspond to the slope and intercept, respectively, of the linear transformation for each gene to convert from intensit…
